# Supplementary material for: A chromosome-scale genome assembly of turmeric provides insights into curcumin biosynthesis and tuber formation mechanism
Source: Front Plant Sci. 2022 Sep 26;13:1003835. doi: 10.3389/fpls.2022.1003835 (PMC9549246; doi:10.3389/fpls.2022.1003835)
Supplement: Supplementary file 2 [file Table_1.xlsx]

## Sheet: Table S9
Table S9. turmeric genome-specific genes list
GeneID	GO_annotation
curcuma_000010.1
curcuma_000020.1
curcuma_000030.1
curcuma_000040.1
curcuma_000060.1
curcuma_000080.1
curcuma_000090.1
curcuma_000110.1
curcuma_000120.1
curcuma_000130.1
curcuma_000140.1
curcuma_000150.1
curcuma_000160.1
curcuma_000170.1
curcuma_000180.1
curcuma_000190.1
curcuma_000200.1
curcuma_000210.1
curcuma_000220.1
curcuma_000230.1
curcuma_000240.1
curcuma_000250.1
curcuma_000260.1
curcuma_000270.1
curcuma_000280.1
curcuma_000300.1
curcuma_000310.1
curcuma_000320.1
curcuma_000330.1	-
curcuma_000340.1
curcuma_000350.1
curcuma_000360.1
curcuma_000370.1
curcuma_000380.1
curcuma_000400.1
curcuma_000410.1
curcuma_000420.1
curcuma_000430.1
curcuma_000440.1
curcuma_000450.1
curcuma_000460.1
curcuma_000470.1
curcuma_000480.1
curcuma_000490.1
curcuma_000500.1
curcuma_000510.1
curcuma_000520.1
curcuma_000530.1
curcuma_000540.1
curcuma_000550.1
curcuma_000560.1
curcuma_000570.1
curcuma_000580.1
curcuma_000590.1
curcuma_000600.1	GO:0005524 ATP
curcuma_000610.1
curcuma_000620.1
curcuma_000630.1
curcuma_000640.1
curcuma_000650.1
curcuma_001010.1
curcuma_001200.1
curcuma_001250.1	-
curcuma_001260.1	-
curcuma_001350.1	-
curcuma_001360.1	-
curcuma_001370.1	-
curcuma_001390.1	-
curcuma_001520.1	-
curcuma_001540.1
curcuma_001550.1	-
curcuma_001560.1	-
curcuma_001610.1
curcuma_001890.1
curcuma_001950.1	-
curcuma_001980.1	-
curcuma_002000.1	GO:0003924 GTPase; GO:0006891 intra-Golgi; GO:0005794 Golgi; GO:0005525 GTP; GO:0006890 retrograde; GO:0005829 cytosol; GO:0042147 retrograde; GO:0006886 intracellular; GO:0098588 bounding; GO:0052324 plant-type; GO:0001558 regulation; GO:0006887 exocytosis
curcuma_002090.1	-
curcuma_002200.1	-
curcuma_002540.1
curcuma_002660.1	-
curcuma_002690.1	GO:0016567 protein
curcuma_002760.1	GO:0000139 Golgi; GO:0071555 cell
curcuma_002790.1
curcuma_003330.1	-
curcuma_003360.1	GO:0004576 oligosaccharyl; GO:0006486 protein; GO:0016020 membrane
curcuma_003370.1
curcuma_003690.1	-
curcuma_003760.1	-
curcuma_003820.1	-
curcuma_004220.1
curcuma_004240.1	-
curcuma_004250.1
curcuma_004410.1	-
curcuma_004650.1	-
curcuma_004660.1	-
curcuma_004670.1	-
curcuma_004680.1	-
curcuma_004690.1	-
curcuma_004700.1	-
curcuma_004710.1	-
curcuma_004720.1	-
curcuma_004730.1	-
curcuma_004950.1	-
curcuma_005120.1
curcuma_005130.1	-
curcuma_005280.1
curcuma_005340.1	GO:0005992 trehalose; GO:0003824 catalytic
curcuma_005430.1	-
curcuma_005470.1	GO:0005992 trehalose; GO:0003824 catalytic
curcuma_005600.1	-
curcuma_005610.1	-
curcuma_005620.1	-
curcuma_005690.1
curcuma_006200.1	-
curcuma_006270.1
curcuma_007180.1	-
curcuma_007260.1	-
curcuma_007510.1
curcuma_008060.1	-
curcuma_008140.1	-
curcuma_008170.1	-
curcuma_008230.1	-
curcuma_008420.1
curcuma_008450.1	-
curcuma_008510.1	GO:0009116 nucleoside; GO:0016301 kinase; GO:0016310 phosphorylation
curcuma_009040.1	-
curcuma_009440.1	-
curcuma_009510.1	-
curcuma_009540.1	GO:0016887 ATP; GO:0005524 ATP
curcuma_009930.1	-
curcuma_010190.1	-
curcuma_010430.1	-
curcuma_010550.1	-
curcuma_010640.1	-
curcuma_010660.1	GO:0046873 metal; GO:0030001 metal; GO:0016021 integral
curcuma_010780.1	-
curcuma_011020.1
curcuma_011050.1	-
curcuma_011060.1	-
curcuma_011160.1
curcuma_011170.1	-
curcuma_011200.1	-
curcuma_011240.1
curcuma_011270.1	-
curcuma_011320.1	-
curcuma_011340.1	GO:0006486 protein; GO:0000139 Golgi; GO:0016758 hexosyltransferase; GO:0016021 integral
curcuma_011360.1
curcuma_011400.1
curcuma_011450.1
curcuma_011670.1	GO:0006457 protein; GO:0016887 ATP; GO:0005759 mitochondrial; GO:0005524 ATP; GO:0051087 chaperone; GO:0051082 unfolded; GO:0046872 metal
curcuma_012170.1	-
curcuma_012180.1	-
curcuma_012270.1	-
curcuma_012300.1	-
curcuma_012350.1
curcuma_012470.1	-
curcuma_012560.1	-
curcuma_012640.1	-
curcuma_012650.1	-
curcuma_012880.1	GO:0000250 lanosterol; GO:0016104 triterpenoid; GO:0005811 lipid; GO:0042300 beta-amyrin
curcuma_012890.1	-
curcuma_012900.1	GO:0000250 lanosterol; GO:0016104 triterpenoid; GO:0005811 lipid; GO:0042300 beta-amyrin; GO:0019742 pentacyclic; GO:0016871 cycloartenol; GO:0010027 thylakoid; GO:0009555 pollen; GO:1901362 organic
curcuma_012910.1	-
curcuma_012930.1	GO:0000250 lanosterol; GO:0016104 triterpenoid; GO:0005811 lipid; GO:0042300 beta-amyrin; GO:0016871 cycloartenol; GO:0019742 pentacyclic; GO:0010027 thylakoid; GO:0009555 pollen; GO:1901362 organic
curcuma_012940.1
curcuma_012950.1	GO:0000250 lanosterol; GO:0016104 triterpenoid; GO:0005811 lipid; GO:0042300 beta-amyrin; GO:0016871 cycloartenol; GO:0019742 pentacyclic; GO:0010027 thylakoid; GO:0009555 pollen; GO:1901362 organic
curcuma_012960.1	GO:0042910 xenobiotic; GO:0042908 xenobiotic; GO:0016021 integral; GO:0015297 antiporter; GO:0055085 transmembrane
curcuma_013060.1	GO:0003714 transcription; GO:2000113 negative; GO:0045892 negative; GO:0006351 transcription,; GO:0034645 cellular
curcuma_013190.1	-
curcuma_013360.1	-
curcuma_013370.1	-
curcuma_013380.1	-
curcuma_013530.1	GO:0016021 integral
curcuma_013700.1
curcuma_013800.1
curcuma_013810.1
curcuma_013970.1	-
curcuma_014110.1	-
curcuma_014320.1	-
curcuma_014370.1	-
curcuma_014400.1	-
curcuma_014420.1	GO:0016021 integral
curcuma_014520.1	GO:0003830 beta-1,4-mannosylglycoprotein; GO:0006487 protein; GO:0016021 integral
curcuma_014560.1
curcuma_014650.1	GO:0004553 hydrolase; GO:0005975 carbohydrate
curcuma_014710.1	-
curcuma_014980.1
curcuma_015040.1
curcuma_015110.1
curcuma_015120.1	GO:0030134 COPII-coated; GO:0005783 endoplasmic; GO:0016021 integral
curcuma_015430.1
curcuma_015650.1	GO:0005085 guanyl-nucleotide; GO:0050790 regulation
curcuma_015660.1
curcuma_015720.1
curcuma_015740.1	-
curcuma_015820.1	-
curcuma_015830.1	-
curcuma_015920.1
curcuma_015940.1
curcuma_016060.1	-
curcuma_016160.1	GO:0005524 ATP; GO:0016021 integral; GO:0016787 hydrolase
curcuma_016190.1	GO:0050832 defense; GO:0016301 kinase; GO:0005886 plasma; GO:0016021 integral; GO:0016773 phosphotransferase; GO:0016310 phosphorylation; GO:0032440 2-alkenal; GO:0140096 catalytic; GO:0006955 immune; GO:0006464 cellular
curcuma_016210.1	-
curcuma_016270.1	-
curcuma_016290.1	GO:0004553 hydrolase; GO:0005975 carbohydrate; GO:0016021 integral
curcuma_016640.1
curcuma_016750.1	-
curcuma_017010.1
curcuma_017020.1
curcuma_017150.1
curcuma_017270.1	GO:0016020 membrane
curcuma_017410.1	GO:0004674 protein; GO:0006468 protein; GO:0016021 integral; GO:0005524 ATP
curcuma_017430.1	-
curcuma_017470.1	-
curcuma_018040.1	-
curcuma_018070.1
curcuma_018170.1
curcuma_018180.1	-
curcuma_018190.1	-
curcuma_018390.1
curcuma_018490.1	GO:0004842 ubiquitin-protein; GO:0016567 protein; GO:0016021 integral; GO:0046872 metal; GO:0016746 acyltransferase; GO:0016874 ligase
curcuma_018530.1	-
curcuma_018630.1
curcuma_018660.1	-
curcuma_018680.1
curcuma_018720.1	GO:0051879 Hsp90; GO:0009579 thylakoid; GO:0016021 integral
curcuma_018800.1	GO:0051879 Hsp90; GO:0009579 thylakoid; GO:0051131 chaperone-mediated; GO:0043231 intracellular; GO:0034622 protein-containing; GO:0070678 preprotein; GO:0005737 cytoplasm; GO:0016021 integral
curcuma_019070.1	-
curcuma_019080.1	-
curcuma_019250.1	-
curcuma_019300.1	GO:0016021 integral
curcuma_019370.1	-
curcuma_019410.1
curcuma_019430.1
curcuma_019460.1	-
curcuma_019470.1	GO:0046034 ATP; GO:0006811 ion
curcuma_019480.1	-
curcuma_019510.1
curcuma_019520.1	-
curcuma_019530.1
curcuma_019580.1	-
curcuma_019590.1	-
curcuma_019610.1	-
curcuma_019620.1	GO:0030246 carbohydrate; GO:0016310 phosphorylation; GO:0016301 kinase
curcuma_019640.1	-
curcuma_019650.1
curcuma_019660.1	-
curcuma_019710.1
curcuma_019730.1
curcuma_019800.1	-
curcuma_019820.1
curcuma_019830.1	-
curcuma_019850.1	-
curcuma_019870.1
curcuma_019930.1	-
curcuma_019960.1
curcuma_019970.1	-
curcuma_019990.1	GO:0030246 carbohydrate; GO:0016310 phosphorylation; GO:0016301 kinase
curcuma_020010.1	-
curcuma_020030.1	-
curcuma_020050.1	-
curcuma_020120.1
curcuma_020130.1	-
curcuma_020140.1
curcuma_020180.1	-
curcuma_020190.1	-
curcuma_020210.1
curcuma_020230.1	-
curcuma_020270.1
curcuma_020320.1	GO:0016021 integral
curcuma_020330.1	GO:0016021 integral
curcuma_020340.1	GO:0016021 integral
curcuma_020350.1	GO:0016021 integral
curcuma_020360.1	GO:0016021 integral
curcuma_020370.1	GO:0016021 integral
curcuma_020380.1	GO:0016021 integral
curcuma_020390.1	GO:0016021 integral
curcuma_020400.1	GO:0016021 integral
curcuma_020410.1	GO:0016021 integral
curcuma_020420.1	GO:0016021 integral
curcuma_020430.1	GO:0016021 integral
curcuma_020440.1	GO:0016021 integral
curcuma_020450.1	GO:0016021 integral
curcuma_020460.1	-
curcuma_020510.1	-
curcuma_020520.1
curcuma_020550.1	-
curcuma_020560.1
curcuma_020580.1
curcuma_020590.1
curcuma_020600.1
curcuma_020610.1
curcuma_020620.1
curcuma_020630.1	-
curcuma_020640.1
curcuma_020650.1
curcuma_020690.1	-
curcuma_020720.1
curcuma_020730.1
curcuma_020740.1	GO:0016021 integral
curcuma_020910.1	-
curcuma_020970.1
curcuma_021010.1
curcuma_021060.1	GO:0005634 nucleus
curcuma_021070.1
curcuma_021080.1	GO:0019843 rRNA; GO:0006412 translation; GO:0005840 ribosome; GO:0003735 structural; GO:0005737 cytoplasm; GO:0003729 mRNA; GO:0043231 intracellular; GO:1990904 ribonucleoprotein; GO:0000027 ribosomal; GO:0034622 protein-containing
curcuma_021100.1
curcuma_021110.1	-
curcuma_021160.1	-
curcuma_021290.1	-
curcuma_021300.1	-
curcuma_021330.1	GO:0016705 oxidoreductase; GO:0016021 integral; GO:0004497 monooxygenase; GO:0005506 iron; GO:0020037 heme
curcuma_021420.1	-
curcuma_021430.1	GO:0000159 protein; GO:0019888 protein; GO:0050790 regulation; GO:0007165 signal
curcuma_021520.1
curcuma_021540.1
curcuma_021560.1
curcuma_021580.1	-
curcuma_021590.1	-
curcuma_021630.1	-
curcuma_021660.1
curcuma_021680.1
curcuma_021720.1
curcuma_021750.1	-
curcuma_021760.1
curcuma_021780.1
curcuma_021890.1	-
curcuma_021900.1	-
curcuma_021910.1	-
curcuma_021930.1	GO:0006506 GPI; GO:0000139 Golgi; GO:0016788 hydrolase; GO:0031227 intrinsic; GO:0016021 integral
curcuma_021960.1	GO:0016021 integral
curcuma_022000.1	-
curcuma_022020.1	-
curcuma_022040.1
curcuma_022050.1
curcuma_022080.1
curcuma_022090.1
curcuma_022130.1	-
curcuma_022160.1	-
curcuma_022170.1
curcuma_022250.1
curcuma_022260.1	-
curcuma_022280.1	-
curcuma_022300.1	-
curcuma_022310.1
curcuma_022330.1	GO:0004252 serine-type; GO:0006508 proteolysis; GO:0016021 integral
curcuma_022340.1	-
curcuma_022350.1	-
curcuma_022380.1	-
curcuma_022420.1	-
curcuma_022430.1
curcuma_022450.1	-
curcuma_022480.1	-
curcuma_022500.1
curcuma_022540.1	-
curcuma_022550.1	GO:0030145 manganese
curcuma_022560.1	-
curcuma_022640.1
curcuma_022660.1
curcuma_022720.1	GO:0016021 integral
curcuma_022730.1
curcuma_022740.1
curcuma_022760.1	-
curcuma_022790.1
curcuma_022850.1
curcuma_022890.1
curcuma_022910.1
curcuma_022960.1
curcuma_023000.1	-
curcuma_023070.1	-
curcuma_023200.1
curcuma_023230.1
curcuma_023270.1
curcuma_023280.1	-
curcuma_023300.1	-
curcuma_023320.1	-
curcuma_023450.1
curcuma_023590.1
curcuma_023600.1	-
curcuma_023610.1
curcuma_023650.1
curcuma_023660.1	GO:0016021 integral
curcuma_023690.1	GO:0048046 apoplast; GO:0030145 manganese
curcuma_023720.1	-
curcuma_023780.1
curcuma_023810.1	GO:0050661 NADP; GO:0016021 integral; GO:0050660 flavin; GO:0004499 N,N-dimethylaniline
curcuma_023840.1
curcuma_023870.1	-
curcuma_023880.1	-
curcuma_023920.1	-
curcuma_023930.1	-
curcuma_023950.1	-
curcuma_023980.1
curcuma_024000.1
curcuma_024010.1	-
curcuma_024020.1	-
curcuma_024050.1
curcuma_024070.1	-
curcuma_024080.1	-
curcuma_024120.1	GO:0003743 translation; GO:0006413 translational
curcuma_024180.1
curcuma_024200.1
curcuma_024220.1	-
curcuma_024260.1
curcuma_024270.1	-
curcuma_024380.1	GO:0016021 integral
curcuma_024430.1	-
curcuma_024450.1
curcuma_024500.1	-
curcuma_024510.1
curcuma_024570.1	-
curcuma_024590.1
curcuma_024600.1
curcuma_024610.1	-
curcuma_024640.1	-
curcuma_024670.1	-
curcuma_024680.1	GO:0042910 xenobiotic; GO:0042908 xenobiotic; GO:0016021 integral; GO:0015297 antiporter; GO:0055085 transmembrane
curcuma_024720.1	-
curcuma_024740.1	GO:0033926 glycopeptide; GO:0005987 sucrose; GO:0004575 sucrose
curcuma_024770.1	-
curcuma_024840.1	-
curcuma_024850.1	-
curcuma_024900.1	-
curcuma_024940.1
curcuma_024960.1
curcuma_025000.1
curcuma_025090.1
curcuma_025100.1	-
curcuma_025110.1
curcuma_025120.1	-
curcuma_025130.1
curcuma_025140.1	-
curcuma_025150.1	-
curcuma_025170.1	-
curcuma_025280.1
curcuma_025350.1
curcuma_025390.1
curcuma_025490.1	-
curcuma_025550.1	-
curcuma_025570.1	GO:0005634 nucleus; GO:0009299 mRNA; GO:0009416 response; GO:0034645 cellular
curcuma_025580.1	GO:0019843 rRNA; GO:0006412 translation; GO:0005840 ribosome; GO:0003735 structural; GO:0005737 cytoplasm; GO:0003729 mRNA; GO:0043231 intracellular; GO:1990904 ribonucleoprotein; GO:0000027 ribosomal; GO:0034622 protein-containing
curcuma_025600.1	GO:0005267 potassium; GO:0005774 vacuolar; GO:0071805 potassium; GO:0016021 integral
curcuma_025610.1
curcuma_025620.1	-
curcuma_025640.1	-
curcuma_025710.1	-
curcuma_025780.1
curcuma_025800.1	GO:0004674 protein; GO:0006468 protein; GO:0005524 ATP
curcuma_025810.1	-
curcuma_025890.1	-
curcuma_025930.1
curcuma_025970.1	-
curcuma_026010.1	GO:0008289 lipid; GO:0030154 cell; GO:0005634 nucleus; GO:0003700 DNA-binding; GO:2000112 regulation; GO:0003677 DNA; GO:0006355 regulation
curcuma_026070.1
curcuma_026080.1	-
curcuma_026100.1	GO:0016021 integral
curcuma_026130.1	-
curcuma_026150.1
curcuma_026170.1
curcuma_026190.1	GO:0004672 protein; GO:0006468 protein; GO:0030246 carbohydrate; GO:0005524 ATP
curcuma_026240.1	-
curcuma_026250.1
curcuma_026260.1
curcuma_026330.1	-
curcuma_026470.1
curcuma_026520.1	-
curcuma_026570.1
curcuma_026600.1
curcuma_026620.1	-
curcuma_026630.1
curcuma_026660.1	GO:0006890 retrograde; GO:0031410 cytoplasmic; GO:0005198 structural; GO:0005794 Golgi; GO:0006891 intra-Golgi; GO:0006888 endoplasmic; GO:0030117 membrane; GO:0012506 vesicle; GO:0098588 bounding
curcuma_026670.1	-
curcuma_026690.1
curcuma_026700.1
curcuma_026710.1
curcuma_026750.1
curcuma_026780.1	GO:0042910 xenobiotic; GO:0042908 xenobiotic; GO:0016021 integral; GO:0015297 antiporter; GO:0055085 transmembrane
curcuma_026810.1	-
curcuma_026830.1	-
curcuma_026850.1	GO:0005267 potassium; GO:0005774 vacuolar; GO:0071805 potassium; GO:0016021 integral
curcuma_026880.1
curcuma_026890.1	GO:0005634 nucleus
curcuma_026900.1	-
curcuma_026980.1
curcuma_027030.1	GO:0003678 DNA; GO:0032508 DNA; GO:0006260 DNA; GO:0005524 ATP
curcuma_027060.1	GO:0004672 protein; GO:0006468 protein; GO:0005524 ATP
curcuma_027070.1	GO:0008641 ubiquitin-like; GO:0006508 proteolysis; GO:0008237 metallopeptidase; GO:0046872 metal; GO:0006629 lipid; GO:0016779 nucleotidyltransferase
curcuma_027080.1
curcuma_027090.1
curcuma_027100.1
curcuma_027110.1	-
curcuma_027130.1
curcuma_027140.1	-
curcuma_027160.1	GO:0015074 DNA; GO:0003676 nucleic; GO:0016021 integral; GO:0004803 transposase; GO:0032196 transposition; GO:0006310 DNA
curcuma_027170.1
curcuma_027190.1	-
curcuma_027200.1	GO:0015074 DNA; GO:0003677 DNA; GO:0006310 DNA
curcuma_027220.1
curcuma_027230.1	-
curcuma_027250.1
curcuma_027260.1
curcuma_027270.1
curcuma_027290.1	GO:0015074 DNA; GO:0004803 transposase; GO:0003676 nucleic; GO:0006313 transposition,
curcuma_027320.1	-
curcuma_027340.1	GO:0016987 sigma; GO:2000142 regulation; GO:0006352 DNA-templated; GO:2000112 regulation; GO:0003677 DNA; GO:0034645 cellular; GO:0050896 response
curcuma_027360.1
curcuma_027370.1	-
curcuma_027380.1	GO:0042597 periplasmic; GO:0008643 carbohydrate
curcuma_027390.1	-
curcuma_027400.1	-
curcuma_027430.1	-
curcuma_027450.1
curcuma_027460.1	GO:0005576 extracellular; GO:0016539 intein-mediated; GO:0004540 ribonuclease; GO:0005737 cytoplasm; GO:0090501 RNA
curcuma_027470.1	-
curcuma_027490.1	GO:0043531 ADP; GO:2000112 regulation; GO:0000160 phosphorelay; GO:0003677 DNA; GO:0006355 regulation
curcuma_027510.1	GO:0016021 integral; GO:0016829 lyase
curcuma_027520.1	GO:0005886 plasma; GO:0016021 integral
curcuma_027530.1	GO:2000112 regulation; GO:0003700 DNA-binding; GO:0006355 regulation; GO:0003677 DNA
curcuma_027540.1	GO:0016853 isomerase
curcuma_027550.1	-
curcuma_027570.1	GO:0004803 transposase; GO:0006313 transposition,; GO:0003677 DNA
curcuma_027580.1	GO:2000112 regulation; GO:0003700 DNA-binding; GO:0006355 regulation; GO:0003677 DNA
curcuma_027600.1	-
curcuma_027610.1	GO:0019646 aerobic; GO:0070069 cytochrome; GO:0009055 electron; GO:0005886 plasma; GO:0046872 metal; GO:0016021 integral
curcuma_027620.1	GO:0022857 transmembrane; GO:0055085 transmembrane; GO:0016021 integral
curcuma_027630.1	GO:2000112 regulation; GO:0003700 DNA-binding; GO:0006355 regulation; GO:0003677 DNA
curcuma_027640.1
curcuma_027650.1
curcuma_027660.1	GO:0004553 hydrolase; GO:0005975 carbohydrate; GO:0016021 integral; GO:0030246 carbohydrate; GO:0008233 peptidase; GO:0006508 proteolysis; GO:0016998 cell; GO:0016829 lyase
curcuma_027670.1	GO:2000112 regulation; GO:0003677 DNA; GO:0006355 regulation
curcuma_027680.1	-
curcuma_027690.1	GO:0051701 biological; GO:0005886 plasma; GO:0016021 integral; GO:0055085 transmembrane; GO:0008643 carbohydrate
curcuma_027700.1	GO:0004573 Glc3Man9GlcNAc2; GO:0005991 trehalose; GO:0004555 alpha,alpha-trehalase
curcuma_027710.1	GO:0030246 carbohydrate; GO:0045493 xylan; GO:0016787 hydrolase; GO:0140096 catalytic; GO:0006508 proteolysis
curcuma_027730.1	-
curcuma_027750.1
curcuma_027760.1	GO:0051287 NAD; GO:0016614 oxidoreductase
curcuma_027770.1	GO:2000112 regulation; GO:0003677 DNA; GO:0016021 integral; GO:0006355 regulation
curcuma_027780.1	-
curcuma_027790.1	GO:0046556 alpha-L-arabinofuranosidase; GO:0046373 L-arabinose; GO:0110165 cellular
curcuma_027800.1	GO:0016798 hydrolase; GO:0005975 carbohydrate; GO:0016021 integral
curcuma_027810.1	GO:0042597 periplasmic; GO:0016829 lyase; GO:0046373 L-arabinose; GO:0046556 alpha-L-arabinofuranosidase; GO:0016021 integral
curcuma_027820.1	GO:0008199 ferric; GO:0006725 cellular; GO:0016702 oxidoreductase
curcuma_027830.1	GO:0000155 phosphorelay; GO:0018106 peptidyl-histidine; GO:0016021 integral; GO:0000160 phosphorelay
curcuma_027850.1	-
curcuma_027870.1	-
curcuma_027890.1	GO:0008839 4-hydroxy-tetrahydrodipicolinate; GO:0009089 lysine
curcuma_027900.1
curcuma_027910.1	GO:0043190 ATP-binding; GO:0022857 transmembrane; GO:0055085 transmembrane
curcuma_027920.1	GO:0003677 DNA; GO:0016021 integral; GO:0003824 catalytic
curcuma_027950.1	GO:2000112 regulation; GO:0003677 DNA; GO:0000160 phosphorelay; GO:0006355 regulation
curcuma_027960.1	GO:0018106 peptidyl-histidine; GO:0000155 phosphorelay; GO:0016021 integral; GO:0000160 phosphorelay
curcuma_027970.1	-
curcuma_027980.1	-
curcuma_027990.1	GO:0008643 carbohydrate
curcuma_028000.1	-
curcuma_028010.1	GO:0004553 hydrolase; GO:0005975 carbohydrate; GO:1901575 organic
curcuma_028030.1	GO:0016810 hydrolase
curcuma_028050.1	GO:0016787 hydrolase; GO:0098869 cellular; GO:0019806 bromide; GO:0016746 acyltransferase
curcuma_028070.1
curcuma_028090.1
curcuma_028110.1	-
curcuma_028120.1	GO:0016740 transferase; GO:0005840 ribosome; GO:0016310 phosphorylation
curcuma_028140.1
curcuma_028150.1	GO:0016705 oxidoreductase; GO:0052749 glucose-6-phosphate
curcuma_028230.1	GO:0008239 dipeptidyl-peptidase; GO:0006508 proteolysis
curcuma_028240.1	GO:0043546 molybdopterin; GO:0009326 formate; GO:0045333 cellular; GO:0051536 iron-sulfur; GO:0022900 electron; GO:0016491 oxidoreductase; GO:0046872 metal
curcuma_028260.1	-
curcuma_028270.1
curcuma_028280.1	GO:0051213 dioxygenase; GO:0016829 lyase
curcuma_028290.1	GO:0004497 monooxygenase; GO:0004324 ferredoxin-NADP+
curcuma_028300.1	GO:2000112 regulation; GO:0003700 DNA-binding; GO:0006355 regulation
curcuma_028310.1
curcuma_028320.1	GO:2000112 regulation; GO:0003700 DNA-binding; GO:0006355 regulation
curcuma_028330.1	GO:0004725 protein; GO:0035335 peptidyl-tyrosine; GO:0102100 mycothiol-arsenate
curcuma_028340.1	GO:0102100 mycothiol-arsenate
curcuma_028360.1	GO:0003955 NAD(P)H
curcuma_028380.1	-
curcuma_028390.1	GO:0000166 nucleotide; GO:0033712 1,5-anhydro-D-fructose; GO:0050112 inositol
curcuma_028400.1	GO:0000166 nucleotide; GO:0019310 inositol; GO:0050112 inositol
curcuma_028410.1	-
curcuma_028420.1	GO:2000112 regulation; GO:0003677 DNA; GO:0006355 regulation; GO:0001067 transcription; GO:0003700 DNA-binding
curcuma_028430.1	-
curcuma_028440.1	GO:0003677 DNA; GO:0010468 regulation; GO:2000112 regulation; GO:1903506 regulation
curcuma_028450.1	-
curcuma_028460.1	GO:0004316 3-oxoacyl-[acyl-carrier-protein]
curcuma_028470.1	GO:2000112 regulation; GO:0003700 DNA-binding; GO:0006355 regulation; GO:0003677 DNA
curcuma_028480.1	-
curcuma_028490.1	-
curcuma_028500.1	-
curcuma_028510.1	-
curcuma_028530.1	GO:0019346 transsulfuration; GO:0016765 transferase; GO:0030170 pyridoxal; GO:0016829 lyase; GO:0044249 cellular; GO:0016787 hydrolase; GO:0006555 methionine; GO:0044283 small; GO:1901566 organonitrogen
curcuma_028540.1	GO:0016705 oxidoreductase; GO:0004497 monooxygenase
curcuma_028550.1
curcuma_028560.1	GO:0016705 oxidoreductase; GO:0004497 monooxygenase
curcuma_028570.1
curcuma_028580.1	-
curcuma_028590.1	GO:0016783 sulfurtransferase
curcuma_028610.1	GO:0000155 phosphorelay; GO:0000160 phosphorelay; GO:0016310 phosphorylation; GO:0018202 peptidyl-histidine
curcuma_028620.1	GO:0030428 cell; GO:0030435 sporulation; GO:0051301 cell
curcuma_028650.1	GO:0016491 oxidoreductase; GO:0016021 integral
curcuma_028670.1	GO:0016021 integral
curcuma_028690.1	-
curcuma_028700.1	GO:0042597 periplasmic; GO:0016829 lyase; GO:0016021 integral
curcuma_028710.1	GO:0009341 beta-galactosidase; GO:0004565 beta-galactosidase; GO:0005975 carbohydrate; GO:0030246 carbohydrate
curcuma_028720.1	GO:0046556 alpha-L-arabinofuranosidase; GO:0046373 L-arabinose
curcuma_028730.1	GO:0009341 beta-galactosidase; GO:0004565 beta-galactosidase; GO:0006012 galactose; GO:0046872 metal
curcuma_028740.1	-
curcuma_028750.1	GO:2000112 regulation; GO:0003700 DNA-binding; GO:0006355 regulation; GO:0003677 DNA
curcuma_028760.1	-
curcuma_028780.1	GO:0050660 flavin; GO:0016614 oxidoreductase
curcuma_028790.1	GO:0004803 transposase; GO:0006313 transposition,; GO:0016021 integral; GO:0003677 DNA
curcuma_028800.1	GO:2000112 regulation; GO:0003677 DNA; GO:0006355 regulation
curcuma_028810.1	GO:0071949 FAD; GO:0046435 3-(3-hydroxy)phenylpropionate; GO:0016021 integral; GO:0004497 monooxygenase; GO:0018962 3-phenylpropionate; GO:0042178 xenobiotic; GO:0046164 alcohol; GO:0072329 monocarboxylic; GO:0016705 oxidoreductase; GO:1901361 organic; GO:0019439 aromatic
curcuma_028820.1	-
curcuma_028830.1	GO:0005524 ATP
curcuma_028840.1	GO:0016491 oxidoreductase; GO:0004312 fatty
curcuma_028860.1	GO:0051287 NAD; GO:0016616 oxidoreductase
curcuma_028870.1	GO:0018298 protein-chromophore; GO:0016829 lyase; GO:0006950 response; GO:1901363 heterocyclic; GO:0097159 organic; GO:0051716 cellular; GO:0140097 catalytic; GO:0006139 nucleobase-containing
curcuma_028880.1	-
curcuma_028890.1	GO:0030246 carbohydrate; GO:0016787 hydrolase
curcuma_028900.1	GO:0016705 oxidoreductase; GO:0004497 monooxygenase; GO:0005506 iron; GO:0020037 heme
curcuma_028910.1	GO:0051701 biological; GO:0005886 plasma; GO:0016021 integral; GO:0055085 transmembrane; GO:0008643 carbohydrate
curcuma_028920.1	GO:0004553 hydrolase; GO:0005975 carbohydrate; GO:0016616 oxidoreductase; GO:0046872 metal
curcuma_028930.1	GO:0046873 metal; GO:0030001 metal; GO:0016021 integral; GO:0005886 plasma; GO:0055085 transmembrane
curcuma_028940.1	GO:2000112 regulation; GO:0003700 DNA-binding; GO:0006355 regulation; GO:0003677 DNA
curcuma_028950.1	GO:0005524 ATP
curcuma_028960.1	GO:0051701 biological; GO:0005886 plasma; GO:0016021 integral; GO:0055085 transmembrane
curcuma_028970.1	GO:0018106 peptidyl-histidine; GO:0000155 phosphorelay; GO:0016021 integral; GO:0000160 phosphorelay; GO:0003779 actin
curcuma_028980.1	GO:2000112 regulation; GO:0003677 DNA; GO:0000160 phosphorelay; GO:0016301 kinase; GO:0006355 regulation; GO:0016310 phosphorylation
curcuma_028990.1	GO:0008556 P-type; GO:0071805 potassium; GO:0016021 integral; GO:0005524 ATP; GO:0016787 hydrolase
curcuma_029010.1	-
curcuma_029020.1
curcuma_029030.1	GO:0031177 phosphopantetheine; GO:0030639 polyketide; GO:0017000 antibiotic; GO:0008610 lipid; GO:0003824 catalytic; GO:1901362 organic
curcuma_029040.1	-
curcuma_029050.1	GO:0033818 beta-ketoacyl-acyl-carrier-protein; GO:0006633 fatty; GO:0005737 cytoplasm; GO:0004315 3-oxoacyl-[acyl-carrier-protein]; GO:0031177 phosphopantetheine; GO:0017000 antibiotic; GO:0030639 polyketide; GO:1901362 organic
curcuma_029060.1	GO:0022857 transmembrane; GO:0055085 transmembrane; GO:0016021 integral
curcuma_029080.1	GO:0016021 integral
curcuma_029110.1	GO:0016831 carboxy-lyase; GO:0019752 carboxylic; GO:0030170 pyridoxal
curcuma_029120.1
curcuma_029130.1	GO:0005509 calcium; GO:0005975 carbohydrate; GO:0042597 periplasmic; GO:0004553 hydrolase; GO:0016020 membrane; GO:0005576 extracellular; GO:0016829 lyase; GO:0030246 carbohydrate
curcuma_029140.1	GO:0008168 methyltransferase; GO:0032259 methylation
curcuma_029150.1	GO:0016853 isomerase
curcuma_029160.1
curcuma_029190.1	GO:0016987 sigma; GO:2000142 regulation; GO:0006352 DNA-templated; GO:2000112 regulation; GO:0003677 DNA; GO:0034645 cellular
curcuma_029220.1	GO:0005524 ATP; GO:0016021 integral
curcuma_029230.1	GO:0047834 D-threo-aldose
curcuma_029240.1	GO:2000112 regulation; GO:0003700 DNA-binding; GO:0006355 regulation; GO:0003677 DNA
curcuma_029260.1	GO:0004000 adenosine; GO:0009168 purine; GO:0005829 cytosol; GO:0008270 zinc; GO:0009117 nucleotide; GO:0046103 inosine; GO:0006154 adenosine; GO:0043103 hypoxanthine
curcuma_029270.1	GO:0051213 dioxygenase; GO:0046491 L-methylmalonyl-CoA; GO:0016829 lyase; GO:0004493 methylmalonyl-CoA
curcuma_029290.1	-
curcuma_029310.1	-
curcuma_029320.1	GO:0016874 ligase; GO:0001676 long-chain; GO:0016021 integral; GO:0140657 ATP-dependent
curcuma_029330.1	GO:0016740 transferase
curcuma_029340.1	-
curcuma_029350.1	GO:0004300 enoyl-CoA; GO:0071704 organic
curcuma_029360.1	GO:0004300 enoyl-CoA
curcuma_029370.1	-
curcuma_029380.1	GO:0015658 branched-chain; GO:0015803 branched-chain; GO:0005886 plasma; GO:0016021 integral; GO:0055085 transmembrane; GO:0005524 ATP
curcuma_029390.1
curcuma_029400.1	GO:0016627 oxidoreductase; GO:0050660 flavin
curcuma_029410.1	-
curcuma_029420.1	-
curcuma_029430.1	-
curcuma_029450.1	GO:0016740 transferase
curcuma_029460.1	GO:0016705 oxidoreductase; GO:0047834 D-threo-aldose; GO:0052749 glucose-6-phosphate; GO:0004497 monooxygenase
curcuma_029470.1	-
curcuma_029480.1	GO:0016874 ligase; GO:0016021 integral; GO:0001676 long-chain; GO:0140657 ATP-dependent
curcuma_029490.1	GO:0051537 2; GO:0016021 integral; GO:0016491 oxidoreductase; GO:0046872 metal
curcuma_029510.1	-
curcuma_029520.1	-
curcuma_029530.1	-
curcuma_029540.1	GO:0016740 transferase
curcuma_029560.1	GO:0016491 oxidoreductase; GO:0004312 fatty
curcuma_029570.1	GO:0051920 peroxiredoxin; GO:0098869 cellular; GO:0004601 peroxidase
curcuma_029580.1	-
curcuma_029590.1	GO:0004300 enoyl-CoA; GO:0071704 organic; GO:0016853 isomerase
curcuma_029610.1	GO:0006081 cellular; GO:0016620 oxidoreductase
curcuma_029620.1
curcuma_029630.1	GO:0016627 oxidoreductase; GO:0050660 flavin
curcuma_029640.1	-
curcuma_029650.1	GO:0004497 monooxygenase; GO:0016705 oxidoreductase
curcuma_029670.1	GO:0016787 hydrolase; GO:0006508 proteolysis; GO:0140096 catalytic
curcuma_029680.1	GO:0005886 plasma; GO:0016021 integral
curcuma_029700.1	GO:0008080 N-acetyltransferase
curcuma_029710.1	GO:0016787 hydrolase; GO:0006508 proteolysis; GO:0140096 catalytic
curcuma_029720.1	GO:0030428 cell; GO:0030435 sporulation; GO:0051301 cell
curcuma_029730.1	GO:0016791 phosphatase; GO:0016311 dephosphorylation
curcuma_029770.1	-
curcuma_029790.1	GO:0017000 antibiotic; GO:0016811 hydrolase; GO:0004601 peroxidase; GO:0098869 cellular
curcuma_029800.1	-
curcuma_029810.1	GO:0004674 protein; GO:0006468 protein; GO:0005524 ATP
curcuma_029820.1	-
curcuma_029840.1
curcuma_029850.1	GO:0003677 DNA
curcuma_029860.1	GO:0046677 response; GO:0071949 FAD; GO:0005737 cytoplasm; GO:0004497 monooxygenase
curcuma_029870.1	GO:2000113 negative; GO:0003677 DNA; GO:0045892 negative; GO:0046872 metal; GO:0046677 response
curcuma_029880.1	GO:0016627 oxidoreductase; GO:0050660 flavin
curcuma_029890.1	GO:0016021 integral
curcuma_029910.1	GO:0043755 alpha-ribazole; GO:0016311 dephosphorylation; GO:0005886 plasma; GO:0071805 potassium; GO:0016021 integral; GO:0036424 L-phosphoserine; GO:0008556 P-type
curcuma_029920.1	-
curcuma_029930.1	GO:0010124 phenylacetate; GO:0097266 phenylacetyl-CoA
curcuma_029940.1	GO:0097266 phenylacetyl-CoA; GO:0010124 phenylacetate; GO:0005829 cytosol
curcuma_029950.1	GO:0016829 lyase; GO:0006082 organic
curcuma_029960.1	GO:2000112 regulation; GO:0003677 DNA; GO:0006355 regulation
curcuma_029970.1	-
curcuma_029980.1	GO:0003677 DNA
curcuma_029990.1	-
curcuma_030000.1	GO:0016977 chitosanase
curcuma_030010.1	GO:0016798 hydrolase; GO:0008152 metabolic
curcuma_030030.1	-
curcuma_030040.1	-
curcuma_030050.1	GO:0016810 hydrolase; GO:0019239 deaminase
curcuma_030070.1	GO:0016787 hydrolase
curcuma_030080.1	GO:0016787 hydrolase; GO:0016746 acyltransferase
curcuma_030090.1	GO:0008168 methyltransferase; GO:0032259 methylation
curcuma_030100.1	GO:0016853 isomerase; GO:0016787 hydrolase
curcuma_030110.1	GO:0016021 integral
curcuma_030120.1	-
curcuma_030130.1	GO:0004497 monooxygenase
curcuma_030140.1	-
curcuma_030150.1	-
curcuma_030160.1	-
curcuma_030170.1	GO:0006353 DNA-templated; GO:0008186 ATP-dependent; GO:0004386 helicase; GO:0003723 RNA; GO:0005524 ATP; GO:0034645 cellular; GO:0016787 hydrolase
curcuma_030180.1	GO:0009002 serine-type; GO:0006508 proteolysis; GO:0016021 integral; GO:0008360 regulation; GO:0009252 peptidoglycan; GO:0071555 cell
curcuma_030190.1	-
curcuma_030200.1	GO:0006865 amino; GO:0016021 integral; GO:0055085 transmembrane
curcuma_030210.1	-
curcuma_030220.1	-
curcuma_030230.1	GO:2000112 regulation; GO:0003700 DNA-binding; GO:0006355 regulation
curcuma_030240.1	GO:0031218 arabinogalactan; GO:0008152 metabolic; GO:0015926 glucosidase
curcuma_030250.1	GO:0009341 beta-galactosidase; GO:0004565 beta-galactosidase; GO:0006012 galactose; GO:0046872 metal
curcuma_030260.1	-
curcuma_030270.1	GO:2000112 regulation; GO:0003700 DNA-binding; GO:0006355 regulation; GO:0003677 DNA
curcuma_030280.1	GO:2000112 regulation; GO:0003700 DNA-binding; GO:0006355 regulation; GO:0003677 DNA
curcuma_030290.1	GO:0004792 thiosulfate; GO:0016491 oxidoreductase
curcuma_030300.1	-
curcuma_030310.1	GO:0016705 oxidoreductase; GO:0004497 monooxygenase
curcuma_030320.1	GO:2001070 starch; GO:0005975 carbohydrate; GO:0016798 hydrolase; GO:1901575 organic
curcuma_030330.1	GO:0004560 alpha-L-fucosidase; GO:0006004 fucose
curcuma_030340.1	GO:0003677 DNA
curcuma_030350.1	GO:0016787 hydrolase
curcuma_030360.1	GO:0042158 lipoprotein; GO:0016410 N-acyltransferase; GO:0005886 plasma; GO:0016021 integral
curcuma_030390.1	GO:0008881 glutamate; GO:0008360 regulation; GO:0009252 peptidoglycan; GO:0071555 cell
curcuma_030400.1
curcuma_030410.1	-
curcuma_030420.1	GO:0016887 ATP; GO:0016567 protein; GO:0005524 ATP; GO:0016829 lyase
curcuma_030440.1	GO:2000112 regulation; GO:0003700 DNA-binding; GO:0006355 regulation; GO:0003677 DNA
curcuma_030450.1	GO:1901607 alpha-amino; GO:0004124 cysteine; GO:0006534 cysteine; GO:0000097 sulfur
curcuma_030460.1
curcuma_030470.1	GO:0005886 plasma; GO:0022857 transmembrane; GO:0055085 transmembrane; GO:0016021 integral
curcuma_030490.1	GO:2000112 regulation; GO:0003700 DNA-binding; GO:0006355 regulation; GO:0003677 DNA
curcuma_030500.1	GO:0016301 kinase; GO:0016310 phosphorylation; GO:0016773 phosphotransferase; GO:0044262 cellular
curcuma_030520.1	GO:0052916 23S; GO:0031167 rRNA; GO:0005737 cytoplasm; GO:0003676 nucleic; GO:0052914 16S; GO:0006306 DNA
curcuma_030530.1	GO:2000112 regulation; GO:0043565 sequence-specific; GO:0003700 DNA-binding; GO:0006355 regulation
curcuma_030550.1	GO:1901135 carbohydrate; GO:0016853 isomerase; GO:0097367 carbohydrate; GO:0004360 glutamine-fructose-6-phosphate; GO:0019239 deaminase
curcuma_030560.1	GO:2000112 regulation; GO:0003700 DNA-binding; GO:0006355 regulation; GO:0003677 DNA
curcuma_030570.1	GO:0016861 intramolecular; GO:0005975 carbohydrate
curcuma_030580.1	GO:0016831 carboxy-lyase; GO:0016787 hydrolase; GO:0046872 metal
curcuma_030600.1	GO:0016491 oxidoreductase; GO:0004312 fatty
curcuma_030610.1	-
curcuma_030630.1	GO:0003677 DNA; GO:0010468 regulation; GO:2000112 regulation; GO:1903506 regulation
curcuma_030650.1	-
curcuma_030660.1	-
curcuma_030670.1	GO:0016627 oxidoreductase; GO:0050660 flavin
curcuma_030700.1	GO:0033765 steroid; GO:0008202 steroid; GO:0016021 integral; GO:0016635 oxidoreductase; GO:0000104 succinate
curcuma_030710.1	-
curcuma_030720.1	GO:0009267 cellular; GO:0005886 plasma; GO:0016021 integral
curcuma_030740.1	GO:0022857 transmembrane; GO:0055085 transmembrane; GO:0016021 integral
curcuma_030750.1	GO:0004553 hydrolase; GO:0005975 carbohydrate
curcuma_030760.1	GO:0016787 hydrolase; GO:0006508 proteolysis; GO:0140096 catalytic
curcuma_030770.1	GO:0022857 transmembrane; GO:0055085 transmembrane; GO:0016021 integral; GO:0036422 heptaprenyl
curcuma_030780.1
curcuma_030800.1	GO:0016628 oxidoreductase; GO:0008152 metabolic; GO:0071949 FAD; GO:0016829 lyase
curcuma_030810.1	GO:0016787 hydrolase
curcuma_030820.1	GO:0016301 kinase; GO:0016310 phosphorylation; GO:0016787 hydrolase
curcuma_030830.1	GO:0016301 kinase; GO:0016310 phosphorylation; GO:0044262 cellular; GO:0016773 phosphotransferase
curcuma_030840.1	GO:0106310 protein; GO:0006468 protein; GO:0016021 integral; GO:0004712 protein; GO:0004674 protein; GO:0005524 ATP
curcuma_030860.1	GO:0016829 lyase
curcuma_030880.1	GO:0050660 flavin; GO:0022900 electron; GO:0009055 electron
curcuma_030890.1
curcuma_030910.1	GO:0016746 acyltransferase
curcuma_030920.1
curcuma_030930.1	GO:0016829 lyase; GO:0006520 cellular; GO:0044249 cellular
curcuma_030950.1	GO:0008081 phosphoric; GO:0006629 lipid
curcuma_030960.1	GO:0008080 N-acetyltransferase; GO:0005840 ribosome
curcuma_030970.1	-
curcuma_030980.1	GO:2000112 regulation; GO:0003700 DNA-binding; GO:0006355 regulation; GO:0003677 DNA
curcuma_031010.1	GO:0004222 metalloendopeptidase; GO:0006508 proteolysis; GO:0016021 integral; GO:0046872 metal
curcuma_031020.1	GO:0016021 integral; GO:0050380 undecaprenyl-diphosphatase
curcuma_031040.1
curcuma_031060.1	GO:0015851 nucleobase; GO:0015205 nucleobase; GO:0005886 plasma; GO:0016021 integral; GO:0055085 transmembrane
curcuma_031070.1	GO:0003959 NADPH; GO:0071704 organic; GO:0010181 FMN; GO:0050661 NADP; GO:0018548 pentaerythritol; GO:0008670 2,4-dienoyl-CoA
curcuma_031080.1	GO:0016791 phosphatase; GO:0016311 dephosphorylation; GO:2000112 regulation; GO:0006355 regulation; GO:0016301 kinase; GO:0016310 phosphorylation
curcuma_031090.1	-
curcuma_031100.1	GO:0030570 pectate; GO:0000272 polysaccharide; GO:0005576 extracellular; GO:0047490 pectin
curcuma_031110.1	GO:0016829 lyase
curcuma_031120.1	GO:0016021 integral
curcuma_031130.1	-
curcuma_031150.1	GO:0043565 sequence-specific
curcuma_031160.1	GO:0016787 hydrolase
curcuma_031190.1	GO:0005524 ATP; GO:0046872 metal
curcuma_031200.1	-
curcuma_031210.1	-
curcuma_031220.1
curcuma_031230.1	GO:0016791 phosphatase; GO:0016311 dephosphorylation
curcuma_031240.1	GO:0009341 beta-galactosidase; GO:0004565 beta-galactosidase; GO:0016052 carbohydrate; GO:0030246 carbohydrate
curcuma_031250.1	GO:0030976 thiamine; GO:0000287 magnesium; GO:0003824 catalytic
curcuma_031260.1	GO:0016705 oxidoreductase; GO:0004497 monooxygenase; GO:0005506 iron; GO:0020037 heme
curcuma_031270.1	GO:2000112 regulation; GO:0003700 DNA-binding; GO:0006355 regulation; GO:0003677 DNA
curcuma_031280.1	GO:0043190 ATP-binding; GO:0022857 transmembrane; GO:0055085 transmembrane
curcuma_031290.1	GO:0008473 ornithine; GO:0016491 oxidoreductase
curcuma_031300.1	-
curcuma_031310.1	GO:0031176 endo-1,4-beta-xylanase; GO:0046373 L-arabinose; GO:0005576 extracellular; GO:0046556 alpha-L-arabinofuranosidase; GO:0045493 xylan; GO:0030247 polysaccharide
curcuma_031320.1	-
curcuma_031330.1	-
curcuma_031340.1	GO:0016705 oxidoreductase; GO:0004497 monooxygenase; GO:0005506 iron; GO:0020037 heme
curcuma_031350.1	GO:0016491 oxidoreductase
curcuma_031370.1	GO:0016628 oxidoreductase; GO:0000271 polysaccharide; GO:0051287 NAD; GO:0016616 oxidoreductase
curcuma_031380.1	GO:0008761 UDP-N-acetylglucosamine
curcuma_031390.1	-
curcuma_031400.1	GO:0016874 ligase; GO:0016021 integral
curcuma_031420.1	GO:0016740 transferase; GO:0005509 calcium
curcuma_031440.1	-
curcuma_031450.1	-
curcuma_031470.1	-
curcuma_031480.1	GO:0051701 biological; GO:0005886 plasma; GO:0016021 integral; GO:0055085 transmembrane
curcuma_031490.1	GO:0005524 ATP; GO:0005886 plasma; GO:0016787 hydrolase
curcuma_031520.1	GO:0033765 steroid; GO:0008202 steroid
curcuma_031530.1	GO:0047091 L-lysine; GO:1901566 organonitrogen; GO:0044249 cellular
curcuma_031540.1
curcuma_031550.1	GO:0008171 O-methyltransferase; GO:0032259 methylation; GO:0016491 oxidoreductase
curcuma_031560.1	-
curcuma_031570.1	GO:0031177 phosphopantetheine; GO:0003824 catalytic
curcuma_031580.1	GO:0008908 isochorismatase
curcuma_031590.1	-
curcuma_031600.1	-
curcuma_031610.1	GO:0071949 FAD; GO:0016021 integral; GO:0004497 monooxygenase; GO:0016705 oxidoreductase
curcuma_031620.1	GO:0008668 (2,3-dihydroxybenzoyl)adenylate; GO:0019290 siderophore; GO:0016021 integral; GO:0016874 ligase; GO:0008908 isochorismatase
curcuma_031630.1	-
curcuma_031640.1	-
curcuma_031650.1	GO:0008932 lytic; GO:0009252 peptidoglycan; GO:0005887 integral; GO:0071555 cell; GO:0016829 lyase; GO:0003735 structural; GO:0005840 ribosome; GO:0006412 translation
curcuma_031660.1	GO:0140359 ABC-type; GO:0055085 transmembrane; GO:0016021 integral; GO:0005524 ATP; GO:0016787 hydrolase
curcuma_031670.1	GO:2000112 regulation; GO:0003700 DNA-binding; GO:0006355 regulation; GO:0003677 DNA
curcuma_031680.1	GO:0015293 symporter; GO:0046942 carboxylic; GO:0016021 integral; GO:0055085 transmembrane
curcuma_031700.1	-
curcuma_031710.1	GO:0003735 structural; GO:0006412 translation; GO:0005840 ribosome
curcuma_031730.1
curcuma_031740.1	GO:0070967 coenzyme; GO:0016627 oxidoreductase
curcuma_031750.1	GO:0000166 nucleotide; GO:0035639 purine; GO:0097367 carbohydrate
curcuma_031760.1
curcuma_031770.1	GO:0016301 kinase; GO:0016310 phosphorylation; GO:0016021 integral
curcuma_031780.1	GO:0016021 integral
curcuma_031830.1	GO:0004386 helicase; GO:0005524 ATP
curcuma_031860.1	GO:0005998 xylulose; GO:0004856 xylulokinase; GO:0042732 D-xylose; GO:0005524 ATP; GO:0046835 carbohydrate
curcuma_031870.1	GO:2000112 regulation; GO:0003700 DNA-binding; GO:0006355 regulation; GO:0016301 kinase; GO:0016310 phosphorylation
curcuma_031880.1	GO:0016811 hydrolase
curcuma_031890.1	GO:0008745 N-acetylmuramoyl-L-alanine; GO:0009253 peptidoglycan
curcuma_031900.1	GO:2000112 regulation; GO:0003677 DNA; GO:0000160 phosphorelay; GO:0006355 regulation
curcuma_031910.1	GO:0016620 oxidoreductase
curcuma_031920.1	GO:0055085 transmembrane; GO:0022857 transmembrane; GO:0016021 integral
curcuma_031930.1
curcuma_031950.1	GO:0016705 oxidoreductase; GO:0004497 monooxygenase
curcuma_031960.1	GO:0008410 CoA-transferase; GO:0016787 hydrolase
curcuma_031970.1	GO:0008410 CoA-transferase; GO:0016787 hydrolase
curcuma_031980.1	GO:2000112 regulation; GO:0003677 DNA; GO:0006355 regulation
curcuma_031990.1
curcuma_032000.1	GO:0004222 metalloendopeptidase; GO:0006508 proteolysis; GO:0016020 membrane; GO:0005509 calcium; GO:0005975 carbohydrate; GO:0005576 extracellular; GO:0004252 serine-type; GO:0004553 hydrolase
curcuma_032010.1	-
curcuma_032030.1	GO:0016021 integral
curcuma_032040.1
curcuma_032050.1
curcuma_032060.1	-
curcuma_032070.1	GO:0008610 lipid; GO:0016874 ligase; GO:0016021 integral; GO:0001676 long-chain; GO:0140657 ATP-dependent
curcuma_032080.1	-
curcuma_032090.1	GO:0016787 hydrolase; GO:0005576 extracellular
curcuma_032120.1	GO:0004553 hydrolase; GO:0005975 carbohydrate; GO:0016491 oxidoreductase
curcuma_032130.1	GO:0005975 carbohydrate; GO:0016787 hydrolase
curcuma_032140.1	-
curcuma_032150.1	GO:2000112 regulation; GO:0003677 DNA; GO:0006355 regulation
curcuma_032170.1	GO:0004553 hydrolase; GO:0005975 carbohydrate; GO:0016021 integral
curcuma_032180.1	GO:0016791 phosphatase; GO:0016311 dephosphorylation; GO:0016021 integral
curcuma_032190.1	GO:0031176 endo-1,4-beta-xylanase; GO:0000272 polysaccharide; GO:0030247 polysaccharide
curcuma_032200.1	GO:2000112 regulation; GO:0003677 DNA; GO:0006355 regulation
curcuma_032210.1	-
curcuma_032220.1	GO:0009341 beta-galactosidase; GO:0004565 beta-galactosidase; GO:0006012 galactose
curcuma_032240.1	-
curcuma_032250.1	GO:0003677 DNA
curcuma_032260.1	GO:0016491 oxidoreductase; GO:0016021 integral; GO:0098869 cellular; GO:0016209 antioxidant; GO:0140096 catalytic
curcuma_032270.1	GO:0003910 DNA; GO:0006266 DNA; GO:0071897 DNA; GO:0007049 cell; GO:0051301 cell; GO:0006260 DNA; GO:0006310 DNA; GO:0006281 DNA; GO:0003677 DNA; GO:0005524 ATP; GO:0046872 metal
curcuma_032280.1	GO:0004030 aldehyde; GO:0009013 succinate-semialdehyde; GO:0047949 glutarate-semialdehyde
curcuma_032290.1	GO:0003995 acyl-CoA; GO:0050660 flavin; GO:0004085 butyryl-CoA
curcuma_032300.1
curcuma_032310.1	GO:0140282 carbon-nitrogen; GO:0008360 regulation; GO:0009252 peptidoglycan; GO:0008270 zinc; GO:0071555 cell; GO:0005524 ATP
curcuma_032320.1	GO:0140282 carbon-nitrogen; GO:0009236 cobalamin; GO:0004359 glutaminase; GO:0006541 glutamine; GO:0008360 regulation; GO:0009252 peptidoglycan; GO:0016740 transferase; GO:0071555 cell
curcuma_032330.1	GO:0047334 diphosphate-fructose-6-phosphate; GO:0006002 fructose; GO:0005737 cytoplasm; GO:0003872 6-phosphofructokinase; GO:0061615 glycolytic; GO:0046835 carbohydrate; GO:0005524 ATP; GO:0046872 metal
curcuma_032350.1	-
curcuma_032360.1	-
curcuma_032370.1	GO:0043565 sequence-specific
curcuma_032380.1	GO:0004803 transposase; GO:0006313 transposition,; GO:0016021 integral; GO:0003677 DNA
curcuma_032390.1	-
curcuma_032410.1	GO:0004177 aminopeptidase; GO:0006508 proteolysis
curcuma_032420.1	-
curcuma_032440.1
curcuma_032450.1	-
curcuma_032460.1	GO:0006865 amino; GO:0005886 plasma; GO:0016021 integral
curcuma_032470.1	GO:2000112 regulation; GO:0003700 DNA-binding; GO:0016021 integral; GO:0006355 regulation; GO:0003677 DNA
curcuma_032480.1	GO:0005524 ATP; GO:0016310 phosphorylation; GO:0016301 kinase
curcuma_032490.1	GO:0003677 DNA
curcuma_032520.1	GO:0004015 adenosylmethionine-8-amino-7-oxononanoate; GO:0009102 biotin; GO:0005737 cytoplasm; GO:0030170 pyridoxal
curcuma_032530.1	GO:2000112 regulation; GO:0003677 DNA; GO:0006355 regulation
curcuma_032540.1	GO:0016042 lipid; GO:0016787 hydrolase
curcuma_032560.1
curcuma_032570.1	GO:2000112 regulation; GO:0006355 regulation
curcuma_032580.1	GO:0008171 O-methyltransferase; GO:0032259 methylation; GO:0030739 O-demethylpuromycin
curcuma_032610.1	-
curcuma_032630.1	GO:0008080 N-acetyltransferase; GO:0005840 ribosome
curcuma_032640.1	GO:0004601 peroxidase; GO:0006979 response; GO:0098869 cellular; GO:0020037 heme
curcuma_032650.1	GO:0050660 flavin; GO:0016021 integral
curcuma_032660.1	-
curcuma_032670.1	GO:0005524 ATP; GO:0016787 hydrolase
curcuma_032680.1	-
curcuma_032690.1
curcuma_032700.1	GO:0016021 integral
curcuma_032710.1	GO:0030170 pyridoxal; GO:2000112 regulation; GO:0006355 regulation; GO:0003700 DNA-binding; GO:0008483 transaminase; GO:0009058 biosynthetic
curcuma_032720.1	GO:0004035 alkaline; GO:0016311 dephosphorylation
curcuma_032730.1	GO:0008080 N-acetyltransferase; GO:0016021 integral
curcuma_032740.1	-
curcuma_032750.1
curcuma_032760.1
curcuma_032770.1	GO:0016740 transferase
curcuma_032780.1	GO:0043565 sequence-specific
curcuma_032790.1	GO:0004527 exonuclease; GO:0090305 nucleic; GO:0005524 ATP; GO:0016705 oxidoreductase; GO:0004497 monooxygenase; GO:0005506 iron; GO:0020037 heme
curcuma_032820.1	GO:0022857 transmembrane; GO:0055085 transmembrane; GO:0016021 integral
curcuma_032840.1	GO:0016491 oxidoreductase
curcuma_032850.1	GO:0016705 oxidoreductase; GO:0004497 monooxygenase; GO:0005506 iron; GO:0020037 heme
curcuma_032860.1	GO:0050660 flavin; GO:0016491 oxidoreductase
curcuma_032870.1	GO:0016491 oxidoreductase; GO:0098869 cellular; GO:0016021 integral; GO:0004312 fatty; GO:0006633 fatty; GO:0016209 antioxidant; GO:0051287 NAD
curcuma_032880.1	GO:0051920 peroxiredoxin; GO:0098869 cellular; GO:0047570 3-oxoadipate; GO:0047575 4-carboxymuconolactone; GO:0004601 peroxidase
curcuma_032890.1	GO:0004497 monooxygenase; GO:0016705 oxidoreductase; GO:0050661 NADP; GO:0050660 flavin
curcuma_032900.1	-
curcuma_032920.1	GO:0003677 DNA; GO:0010468 regulation; GO:2000112 regulation; GO:1903506 regulation
curcuma_032940.1	GO:0016491 oxidoreductase; GO:0051287 NAD; GO:0004312 fatty
curcuma_032950.1	GO:2000112 regulation; GO:0003677 DNA; GO:0006355 regulation
curcuma_032960.1	GO:0008701 4-hydroxy-2-oxovalerate; GO:0019439 aromatic; GO:0030145 manganese; GO:0071704 organic
curcuma_032970.1	GO:0008774 acetaldehyde; GO:0019439 aromatic; GO:0051287 NAD
curcuma_032980.1	GO:0008684 2-oxopent-4-enoate; GO:0016787 hydrolase
curcuma_032990.1	GO:0033765 steroid; GO:0008202 steroid
curcuma_033000.1	GO:0003677 DNA; GO:0010468 regulation
curcuma_033010.1	GO:0016787 hydrolase
curcuma_033020.1	GO:0051213 dioxygenase; GO:0019439 aromatic; GO:0008198 ferrous; GO:0042178 xenobiotic; GO:0004462 lactoylglutathione; GO:0016701 oxidoreductase
curcuma_033030.1	GO:0016491 oxidoreductase; GO:0004312 fatty
curcuma_033040.1	GO:0016831 carboxy-lyase; GO:0016021 integral; GO:0016787 hydrolase
curcuma_033050.1	GO:0016491 oxidoreductase
curcuma_033060.1	-
curcuma_033070.1	GO:2000112 regulation; GO:0003700 DNA-binding; GO:0006355 regulation; GO:0003677 DNA
curcuma_033080.1	GO:0016627 oxidoreductase; GO:0050660 flavin
curcuma_033090.1	GO:0016747 acyltransferase; GO:0017000 antibiotic
curcuma_033100.1	GO:0016740 transferase; GO:0008111 alpha-methylacyl-CoA
curcuma_033110.1	-
curcuma_033120.1	GO:0016740 transferase
curcuma_033140.1	GO:0016874 ligase; GO:0001676 long-chain; GO:0016021 integral; GO:0140657 ATP-dependent
curcuma_033150.1
curcuma_033160.1	GO:0016705 oxidoreductase; GO:0004497 monooxygenase; GO:0052749 glucose-6-phosphate; GO:0018537 coenzyme
curcuma_033180.1
curcuma_033190.1	GO:0016747 acyltransferase; GO:0017000 antibiotic
curcuma_033200.1	GO:0016627 oxidoreductase; GO:0050660 flavin; GO:0016812 hydrolase
curcuma_033210.1	-
curcuma_033220.1
curcuma_033240.1	-
curcuma_033250.1	GO:0050660 flavin; GO:0016614 oxidoreductase
curcuma_033260.1	-
curcuma_033270.1	GO:0042597 periplasmic; GO:0016829 lyase; GO:0016021 integral; GO:0005576 extracellular
curcuma_033280.1	GO:0071949 FAD; GO:0004497 monooxygenase; GO:0016705 oxidoreductase
curcuma_033290.1	GO:0002161 aminoacyl-tRNA; GO:0106074 aminoacyl-tRNA; GO:0004812 aminoacyl-tRNA; GO:0016829 lyase
curcuma_033310.1	GO:0016746 acyltransferase
curcuma_033330.1	GO:0016787 hydrolase
curcuma_033340.1	GO:0030246 carbohydrate; GO:0016021 integral; GO:0016787 hydrolase
curcuma_033360.1	-
curcuma_033370.1	GO:0004766 spermidine
curcuma_033380.1	GO:0003746 translation; GO:0006414 translational; GO:0005737 cytoplasm; GO:0003924 GTPase; GO:0005525 GTP
curcuma_033400.1	GO:0005886 plasma; GO:0016021 integral
curcuma_033410.1	GO:0050380 undecaprenyl-diphosphatase; GO:0046677 response; GO:0005886 plasma; GO:0008360 regulation; GO:0016021 integral; GO:0009252 peptidoglycan; GO:0071555 cell; GO:0016311 dephosphorylation
curcuma_033420.1	GO:0047936 glucose; GO:0004316 3-oxoacyl-[acyl-carrier-protein]
curcuma_033430.1	-
curcuma_033440.1
curcuma_033460.1	GO:0043190 ATP-binding; GO:0055085 transmembrane; GO:0042597 periplasmic
curcuma_033470.1	GO:0016491 oxidoreductase; GO:0004312 fatty
curcuma_033480.1	GO:0016491 oxidoreductase; GO:0030497 fatty; GO:0004312 fatty
curcuma_033490.1	GO:0008483 transaminase
curcuma_033510.1
curcuma_033520.1	GO:2000112 regulation; GO:0003700 DNA-binding; GO:0006355 regulation; GO:0003677 DNA
curcuma_033530.1	GO:0016021 integral
curcuma_033540.1	GO:0030170 pyridoxal; GO:2000112 regulation; GO:0006355 regulation; GO:0003700 DNA-binding; GO:0008483 transaminase; GO:0003677 DNA; GO:0009058 biosynthetic; GO:0044237 cellular
curcuma_033550.1	-
curcuma_033560.1
curcuma_033570.1
curcuma_033580.1	GO:0003677 DNA
curcuma_033650.1	GO:0003684 damaged; GO:0006261 DNA-dependent; GO:0005737 cytoplasm; GO:0003887 DNA-directed; GO:0009432 SOS; GO:0000287 magnesium; GO:0071897 DNA; GO:0006281 DNA
curcuma_033670.1	GO:2000112 regulation; GO:0003677 DNA; GO:0006355 regulation
curcuma_033690.1
curcuma_033710.1	GO:0008444 CDP-diacylglycerol-glycerol-3-phosphate; GO:0008654 phospholipid; GO:0016021 integral
curcuma_033720.1
curcuma_033730.1	-
curcuma_033740.1	-
curcuma_033750.1	GO:0008965 phosphoenolpyruvate-protein; GO:0009401 phosphoenolpyruvate-dependent; GO:0005737 cytoplasm; GO:0016301 kinase; GO:0016310 phosphorylation; GO:0046872 metal
curcuma_033760.1
curcuma_033770.1	GO:2000112 regulation; GO:0030170 pyridoxal; GO:0006355 regulation; GO:0003700 DNA-binding; GO:0008483 transaminase; GO:0003677 DNA; GO:0009058 biosynthetic; GO:0044237 cellular
curcuma_033780.1	GO:0030729 acetoacetate-CoA; GO:0006629 lipid; GO:0003987 acetate-CoA
curcuma_033800.1
curcuma_033810.1	-
curcuma_033820.1	GO:0004370 glycerol; GO:0019563 glycerol; GO:0005737 cytoplasm; GO:0006072 glycerol-3-phosphate; GO:0005524 ATP; GO:0016310 phosphorylation
curcuma_033830.1	GO:0000166 nucleotide; GO:0035639 purine; GO:0097367 carbohydrate
curcuma_033840.1	GO:0016301 kinase; GO:0016310 phosphorylation; GO:0016021 integral; GO:0031226 intrinsic; GO:0060089 molecular; GO:0140299 small; GO:0000160 phosphorelay; GO:0016775 phosphotransferase; GO:0016773 phosphotransferase; GO:0006464 cellular; GO:0140096 catalytic
curcuma_033860.1	GO:0022857 transmembrane; GO:0055085 transmembrane; GO:0016021 integral
curcuma_033870.1	GO:0050660 flavin; GO:0016614 oxidoreductase
curcuma_033890.1	-
curcuma_033900.1	GO:0022857 transmembrane; GO:0055085 transmembrane; GO:0016021 integral
curcuma_033910.1	-
curcuma_033920.1	-
curcuma_033930.1	-
curcuma_033950.1	GO:0030170 pyridoxal; GO:2000112 regulation; GO:0006355 regulation; GO:0003700 DNA-binding; GO:0008483 transaminase; GO:0003677 DNA; GO:0009058 biosynthetic; GO:0044237 cellular
curcuma_033970.1	GO:0016021 integral
curcuma_033980.1	-
curcuma_034000.1	GO:0003995 acyl-CoA; GO:0050660 flavin; GO:0004085 butyryl-CoA
curcuma_034010.1	GO:0008061 chitin; GO:0005975 carbohydrate; GO:0004553 hydrolase
curcuma_034020.1	GO:0003677 DNA; GO:0010468 regulation; GO:2000112 regulation; GO:0001067 transcription; GO:1903506 regulation; GO:0003700 DNA-binding
curcuma_034060.1	GO:0016887 ATP; GO:0005524 ATP
curcuma_034070.1	-
curcuma_034080.1	GO:0004636 phosphoribosyl-ATP; GO:0000105 histidine; GO:0005737 cytoplasm; GO:0005524 ATP
curcuma_034090.1	-
curcuma_034100.1	GO:0022857 transmembrane; GO:0055085 transmembrane; GO:0016021 integral
curcuma_034110.1
curcuma_034120.1	GO:0016705 oxidoreductase; GO:0004497 monooxygenase; GO:0052749 glucose-6-phosphate; GO:0016740 transferase
curcuma_034130.1	GO:0016491 oxidoreductase
curcuma_034140.1	GO:0016787 hydrolase; GO:0006807 nitrogen; GO:0016746 acyltransferase
curcuma_034150.1	GO:0016787 hydrolase; GO:0016311 dephosphorylation; GO:0090305 nucleic; GO:0005524 ATP
curcuma_034160.1	GO:2000112 regulation; GO:0003700 DNA-binding; GO:0006355 regulation; GO:0003677 DNA
curcuma_034170.1	GO:0003938 IMP; GO:0006164 purine
curcuma_034180.1	GO:0005886 plasma; GO:0016021 integral
curcuma_034190.1	GO:0030246 carbohydrate; GO:0003677 DNA
curcuma_034210.1	GO:0005886 plasma; GO:0016021 integral
curcuma_034220.1	-
curcuma_034240.1	GO:0006268 DNA; GO:1990077 primosome; GO:0003678 DNA; GO:0006269 DNA; GO:0008270 zinc; GO:0003677 DNA; GO:0005524 ATP; GO:0006259 DNA; GO:0016787 hydrolase
curcuma_034270.1	GO:0004590 orotidine-5'-phosphate; GO:0006207 'de; GO:0044205 'de
curcuma_034290.1	-
curcuma_034300.1	GO:0004845 uracil; GO:0009116 nucleoside; GO:2000112 regulation; GO:0006355 regulation
curcuma_034320.1	-
curcuma_034330.1	-
curcuma_034350.1	GO:0046983 protein; GO:0000160 phosphorelay; GO:0005737 cytoplasm; GO:0000155 phosphorelay; GO:0016021 integral; GO:0016310 phosphorylation; GO:0051539 4; GO:0046872 metal; GO:0018202 peptidyl-histidine
curcuma_034360.1	-
curcuma_034380.1	-
curcuma_034390.1	GO:0009379 Holliday; GO:0009378 four-way; GO:0009432 SOS; GO:0032508 DNA; GO:0016887 ATP; GO:0006310 DNA; GO:0006281 DNA; GO:0003677 DNA; GO:0005524 ATP
curcuma_034400.1	GO:0008821 crossover; GO:2000112 regulation; GO:0005737 cytoplasm; GO:0006310 DNA; GO:0006281 DNA; GO:0090305 nucleic; GO:0000287 magnesium; GO:0006355 regulation; GO:0003677 DNA
curcuma_034410.1	-
curcuma_034430.1	GO:0004527 exonuclease; GO:0090305 nucleic; GO:0003676 nucleic; GO:0003887 DNA-directed; GO:0071897 DNA
curcuma_034470.1	GO:0016021 integral
curcuma_034480.1	-
curcuma_034490.1
curcuma_034520.1	GO:0016491 oxidoreductase; GO:0016853 isomerase
curcuma_034540.1	-
curcuma_034550.1	GO:0016740 transferase
curcuma_034570.1	GO:0106310 protein; GO:0006468 protein; GO:0016021 integral; GO:0004712 protein; GO:0004674 protein; GO:0005524 ATP; GO:0018209 peptidyl-serine
curcuma_034590.1	GO:0008939 nicotinate-nucleotide-dimethylbenzimidazole; GO:0009236 cobalamin; GO:0016491 oxidoreductase
curcuma_034600.1	GO:0008276 protein; GO:0008213 protein; GO:0009236 cobalamin; GO:0046025 precorrin-6Y; GO:0043414 macromolecule
curcuma_034610.1	GO:0008080 N-acetyltransferase; GO:0017198 N-terminal; GO:0005737 cytoplasm
curcuma_034620.1	-
curcuma_034630.1	GO:0033232 ABC-type; GO:0048473 D-methionine; GO:0005886 plasma; GO:0055085 transmembrane; GO:0005524 ATP
curcuma_034650.1	GO:0008080 N-acetyltransferase; GO:0005840 ribosome
curcuma_034660.1	GO:0006352 DNA-templated; GO:0003700 DNA-binding; GO:2000112 regulation; GO:0006355 regulation; GO:0034645 cellular
curcuma_034670.1	GO:0008081 phosphoric; GO:0006629 lipid; GO:0016021 integral
curcuma_034680.1	GO:0016746 acyltransferase
curcuma_034690.1	GO:0022857 transmembrane; GO:0055085 transmembrane; GO:0016021 integral
curcuma_034700.1	-
curcuma_034710.1
curcuma_034720.1	-
curcuma_034730.1	GO:0016491 oxidoreductase; GO:0016021 integral
curcuma_034740.1	GO:0010181 FMN; GO:0016020 membrane; GO:0016491 oxidoreductase
curcuma_034750.1	GO:0017013 protein; GO:0046872 metal; GO:0016740 transferase
curcuma_034770.1	GO:0003992 N2-acetyl-L-ornithine:2-oxoglutarate; GO:0006526 arginine; GO:0005737 cytoplasm; GO:0030170 pyridoxal
curcuma_034790.1
curcuma_034800.1
curcuma_034820.1	GO:0005524 ATP; GO:0006811 ion; GO:0005886 plasma; GO:0016021 integral; GO:0055085 transmembrane; GO:0005388 P-type; GO:0016787 hydrolase
curcuma_034830.1
curcuma_034840.1	GO:0046983 protein; GO:0000160 phosphorelay; GO:0016021 integral; GO:0000155 phosphorelay; GO:0016310 phosphorylation; GO:0005524 ATP; GO:0018202 peptidyl-histidine
curcuma_034870.1
curcuma_034880.1
curcuma_034890.1	GO:0016021 integral
curcuma_034900.1
curcuma_034910.1	GO:0010181 FMN; GO:0016491 oxidoreductase
curcuma_034920.1	GO:0003938 IMP
curcuma_034930.1	GO:0043758 acetate-CoA; GO:0008080 N-acetyltransferase; GO:0005524 ATP
curcuma_034940.1	-
curcuma_034950.1	GO:0016832 aldehyde-lyase; GO:0005975 carbohydrate; GO:0000287 magnesium
curcuma_034960.1	GO:0008976 polyphosphate; GO:0016310 phosphorylation
curcuma_034970.1	-
curcuma_034980.1	-
curcuma_034990.1	-
curcuma_035000.1	-
curcuma_035010.1	GO:0022857 transmembrane; GO:0055085 transmembrane; GO:0016021 integral
curcuma_035030.1
curcuma_035040.1	GO:0003938 IMP
curcuma_035060.1	-
curcuma_035070.1
curcuma_035080.1
curcuma_035090.1
curcuma_035100.1
curcuma_035110.1
curcuma_035120.1	GO:0008271 secondary; GO:1902358 sulfate; GO:0016021 integral
curcuma_035130.1	-
curcuma_035140.1	-
curcuma_035150.1
curcuma_035170.1	GO:0046556 alpha-L-arabinofuranosidase; GO:0046373 L-arabinose; GO:0110165 cellular
curcuma_035180.1
curcuma_035190.1	GO:0008080 N-acetyltransferase
curcuma_035200.1	-
curcuma_035220.1
curcuma_035230.1	GO:0016791 phosphatase; GO:0016311 dephosphorylation; GO:0016021 integral
curcuma_035240.1	GO:0004826 phenylalanine-tRNA; GO:0006432 phenylalanyl-tRNA; GO:0005737 cytoplasm; GO:0000049 tRNA; GO:0000287 magnesium; GO:0005524 ATP
curcuma_035250.1	GO:0000155 phosphorelay; GO:0000160 phosphorelay; GO:0016310 phosphorylation; GO:0018202 peptidyl-histidine; GO:2000112 regulation; GO:0006355 regulation
curcuma_035280.1	-
curcuma_035290.1	GO:0030655 beta-lactam; GO:0008800 beta-lactamase; GO:0016021 integral; GO:0046677 response
curcuma_035300.1	GO:0004356 glutamate-ammonia; GO:0006542 glutamine
curcuma_035310.1	GO:2000112 regulation; GO:0003700 DNA-binding; GO:0006355 regulation; GO:0000976 transcription
curcuma_035320.1	GO:0055085 transmembrane; GO:0016021 integral
curcuma_035330.1	GO:0004190 aspartic-type; GO:0006508 proteolysis
curcuma_035340.1	GO:0033567 DNA; GO:0017108 5'-flap; GO:0090305 nucleic; GO:0004527 exonuclease; GO:0003677 DNA; GO:0003887 DNA-directed; GO:0071897 DNA
curcuma_035350.1	GO:0022857 transmembrane; GO:0055085 transmembrane; GO:0016021 integral
curcuma_035380.1	GO:0009982 pseudouridine; GO:0001522 pseudouridine; GO:0034470 ncRNA; GO:0140098 catalytic; GO:0003723 RNA
curcuma_035390.1	-
curcuma_035400.1	GO:0016301 kinase; GO:0016310 phosphorylation; GO:0016021 integral; GO:0005524 ATP
curcuma_035410.1	GO:0003677 DNA; GO:0010468 regulation
curcuma_035420.1
curcuma_035430.1	GO:0004075 biotin; GO:0005524 ATP; GO:0046872 metal; GO:0016787 hydrolase; GO:0016829 lyase; GO:0004847 urea
curcuma_035440.1	GO:0004039 allophanate
curcuma_035480.1	GO:0000502 proteasome
curcuma_035490.1	-
curcuma_035500.1	GO:2000112 regulation; GO:0003677 DNA; GO:0006355 regulation
curcuma_035520.1	GO:0019774 proteasome; GO:0004298 threonine-type; GO:0010498 proteasomal; GO:0019941 modification-dependent; GO:0005737 cytoplasm
curcuma_035540.1	GO:0005506 iron; GO:0022900 electron; GO:0051536 iron-sulfur; GO:0009055 electron
curcuma_035560.1	-
curcuma_035570.1	GO:2000112 regulation; GO:0003700 DNA-binding; GO:0006355 regulation; GO:0003677 DNA
curcuma_035580.1	GO:0022857 transmembrane; GO:0055085 transmembrane; GO:0016021 integral; GO:0045735 nutrient
curcuma_035590.1	GO:0004222 metalloendopeptidase; GO:0006508 proteolysis; GO:0016021 integral; GO:0005886 plasma; GO:0046872 metal
curcuma_035610.1
curcuma_035620.1	GO:0016787 hydrolase; GO:0016311 dephosphorylation
curcuma_035630.1	GO:0042084 5-methyltetrahydrofolate-dependent; GO:0009086 methionine; GO:0008172 S-methyltransferase; GO:0031419 cobalamin; GO:0042558 pteridine-containing; GO:0008270 zinc; GO:0032259 methylation
curcuma_035640.1	-
curcuma_035660.1	-
curcuma_035670.1	-
curcuma_035680.1	-
curcuma_035690.1	-
curcuma_035700.1	-
curcuma_035730.1	GO:0046873 metal; GO:0030001 metal; GO:0016021 integral; GO:0055085 transmembrane
curcuma_035740.1
curcuma_035760.1	-
curcuma_035770.1	GO:0007155 cell
curcuma_035780.1	GO:0016887 ATP; GO:0005524 ATP
curcuma_035790.1	GO:0004252 serine-type; GO:0006508 proteolysis; GO:0016021 integral; GO:0005886 plasma
curcuma_035800.1	GO:0003677 DNA; GO:0016021 integral; GO:0051301 cell; GO:0005524 ATP
curcuma_035870.1	-
curcuma_035880.1	GO:0008237 metallopeptidase; GO:0006508 proteolysis; GO:0008270 zinc; GO:0004177 aminopeptidase
curcuma_035890.1	GO:0008745 N-acetylmuramoyl-L-alanine; GO:0009253 peptidoglycan
curcuma_035900.1	GO:0016829 lyase
curcuma_035910.1
curcuma_035920.1
curcuma_035930.1
curcuma_035940.1	-
curcuma_035950.1	-
curcuma_035960.1	GO:2000112 regulation; GO:0003700 DNA-binding; GO:0006355 regulation; GO:0003677 DNA
curcuma_035970.1	GO:0046316 gluconokinase; GO:0005975 carbohydrate; GO:0016310 phosphorylation; GO:0005524 ATP; GO:0072329 monocarboxylic
curcuma_035980.1	GO:0015128 gluconate; GO:0035429 gluconate; GO:0016021 integral
curcuma_035990.1	GO:0008270 zinc; GO:0016491 oxidoreductase
curcuma_036000.1	-
curcuma_036010.1	GO:0016021 integral
curcuma_036020.1	GO:0016817 hydrolase; GO:0046872 metal; GO:0016853 isomerase
curcuma_036030.1	GO:0016491 oxidoreductase; GO:0008270 zinc
curcuma_036050.1	GO:0016740 transferase; GO:0016310 phosphorylation
curcuma_036080.1	GO:2000112 regulation; GO:0003700 DNA-binding; GO:0006355 regulation; GO:0003677 DNA
curcuma_036090.1	-
curcuma_036100.1	GO:0017000 antibiotic; GO:0016811 hydrolase; GO:0016021 integral
curcuma_036130.1	GO:0003972 RNA; GO:0000049 tRNA
curcuma_036140.1	GO:0006979 response; GO:0051537 2; GO:2000112 regulation; GO:0006355 regulation; GO:0003677 DNA
curcuma_036150.1	GO:0006631 fatty; GO:0004300 enoyl-CoA
curcuma_036160.1	GO:0003677 DNA; GO:0010468 regulation
curcuma_036170.1	GO:0016021 integral
curcuma_036180.1	GO:2000113 negative; GO:0003677 DNA; GO:0046677 response; GO:0046872 metal; GO:0045892 negative
curcuma_036190.1	GO:2000112 regulation; GO:0003700 DNA-binding; GO:0006355 regulation; GO:0097063 cadmium; GO:0032791 lead; GO:0003677 DNA; GO:0010288 response; GO:0046686 response
curcuma_036200.1	GO:0022857 transmembrane; GO:0055085 transmembrane; GO:0016021 integral
curcuma_036210.1	GO:0015137 citrate; GO:0015746 citrate; GO:0016021 integral; GO:0055085 transmembrane
curcuma_036220.1	GO:0043546 molybdopterin; GO:0009326 formate; GO:0051536 iron-sulfur; GO:0016491 oxidoreductase; GO:0046872 metal
curcuma_036230.1	GO:0004411 homogentisate; GO:0006572 tyrosine; GO:1902222 erythrose; GO:0006558 L-phenylalanine; GO:0005506 iron; GO:0009063 cellular
curcuma_036250.1	GO:0016740 transferase
curcuma_036260.1	-
curcuma_036270.1	GO:0016021 integral
curcuma_036280.1
curcuma_036290.1	GO:0106310 protein; GO:0006468 protein; GO:0016021 integral; GO:0004712 protein; GO:0004674 protein; GO:0005524 ATP
curcuma_036300.1	GO:0052689 carboxylic; GO:0016298 lipase
curcuma_036310.1	-
curcuma_036320.1	GO:0016021 integral; GO:0005886 plasma
curcuma_036350.1	GO:0008168 methyltransferase; GO:0032259 methylation
curcuma_036360.1	GO:0004497 monooxygenase; GO:0005576 extracellular; GO:0016021 integral
curcuma_036370.1	GO:0016042 lipid; GO:0016787 hydrolase
curcuma_036400.1
curcuma_036410.1
curcuma_036420.1
curcuma_036430.1	GO:0005886 plasma; GO:0022857 transmembrane; GO:0055085 transmembrane; GO:0016021 integral
curcuma_036440.1	GO:0043565 sequence-specific
curcuma_036460.1	GO:0008408 3'-5'; GO:0071897 DNA; GO:0003887 DNA-directed; GO:0006260 DNA; GO:0006281 DNA; GO:0090305 nucleic
curcuma_036470.1	-
curcuma_036480.1	GO:0016705 oxidoreductase; GO:0004497 monooxygenase; GO:0016646 oxidoreductase
curcuma_036490.1	GO:0016705 oxidoreductase; GO:0004497 monooxygenase; GO:0016646 oxidoreductase
curcuma_036500.1
curcuma_036520.1	GO:0000917 division; GO:0005737 cytoplasm; GO:0043093 FtsZ-dependent
curcuma_036540.1	-
curcuma_036560.1
curcuma_036580.1	GO:0022857 transmembrane; GO:0015803 branched-chain; GO:0005886 plasma; GO:0055085 transmembrane; GO:0016021 integral; GO:0005524 ATP
curcuma_036590.1	GO:0016787 hydrolase
curcuma_036620.1	GO:0016746 acyltransferase
curcuma_036630.1	-
curcuma_036660.1	GO:0016740 transferase
curcuma_036670.1	-
curcuma_036680.1	GO:0007059 chromosome
curcuma_036690.1	GO:0016787 hydrolase; GO:0005829 cytosol; GO:0019693 ribose; GO:0006753 nucleoside
curcuma_036700.1	GO:0003883 CTP; GO:0044210 'de; GO:0005829 cytosol; GO:0005524 ATP; GO:0006541 glutamine; GO:0046872 metal; GO:0042802 identical; GO:0019856 pyrimidine
curcuma_036710.1	GO:0005975 carbohydrate; GO:0016787 hydrolase
curcuma_036720.1
curcuma_036730.1	GO:0006310 DNA; GO:0005524 ATP; GO:0006281 DNA
curcuma_036740.1	-
curcuma_036760.1
curcuma_036770.1	-
curcuma_036780.1	-
curcuma_036790.1	GO:0003905 alkylbase; GO:0006284 base-excision; GO:0003677 DNA
curcuma_036800.1	-
curcuma_036810.1	GO:0004519 endonuclease; GO:0090305 nucleic; GO:0003676 nucleic
curcuma_036820.1	GO:0016020 membrane; GO:0008233 peptidase; GO:0006508 proteolysis
curcuma_036850.1	GO:0007155 cell
curcuma_036860.1	GO:0007155 cell; GO:0009289 pilus; GO:0009986 cell; GO:0005576 extracellular
curcuma_036870.1	GO:0046983 protein; GO:0000160 phosphorelay; GO:0005737 cytoplasm; GO:0000155 phosphorelay; GO:0016310 phosphorylation; GO:0016021 integral; GO:0051539 4; GO:0046872 metal
curcuma_036880.1	GO:0016021 integral
curcuma_036890.1	GO:0005524 ATP; GO:0016021 integral; GO:0016787 hydrolase
curcuma_036900.1	GO:0036424 L-phosphoserine; GO:0006564 L-serine; GO:0016311 dephosphorylation; GO:0046872 metal
curcuma_036930.1	GO:0022857 transmembrane; GO:0055085 transmembrane; GO:0016021 integral
curcuma_036940.1	GO:2000112 regulation; GO:0003700 DNA-binding; GO:0006355 regulation; GO:0003677 DNA
curcuma_036950.1	-
curcuma_036960.1	GO:0005524 ATP; GO:0016310 phosphorylation; GO:0006464 cellular; GO:0016301 kinase; GO:0016773 phosphotransferase; GO:0140096 catalytic
curcuma_036970.1	-
curcuma_036980.1	GO:0005886 plasma; GO:0016021 integral
curcuma_037010.1	-
curcuma_037020.1	GO:0004252 serine-type; GO:0006508 proteolysis
curcuma_037030.1	-
curcuma_037040.1	-
curcuma_037060.1	GO:0005886 plasma; GO:0016021 integral
curcuma_037070.1	GO:0005975 carbohydrate; GO:0016787 hydrolase; GO:0044248 cellular; GO:1901575 organic
curcuma_037100.1	GO:0004795 threonine; GO:1901607 alpha-amino
curcuma_037130.1	GO:0051213 dioxygenase; GO:0016829 lyase
curcuma_037140.1
curcuma_037160.1	GO:0008738 L-fuculose-phosphate
curcuma_037170.1	GO:0003796 lysozyme; GO:0016998 cell; GO:0016021 integral; GO:0009253 peptidoglycan
curcuma_037180.1	GO:0005315 inorganic; GO:0006817 phosphate; GO:0016021 integral; GO:0055085 transmembrane
curcuma_037190.1	-
curcuma_037200.1	-
curcuma_037210.1	GO:0046873 metal; GO:0030001 metal; GO:0016021 integral; GO:0055085 transmembrane
curcuma_037220.1	-
curcuma_037230.1	-
curcuma_037240.1	GO:0015276 ligand-gated; GO:0034220 ion; GO:0016020 membrane
curcuma_037250.1	-
curcuma_037260.1	-
curcuma_037270.1	GO:2000112 regulation; GO:0003677 DNA; GO:0006355 regulation
curcuma_037280.1	GO:0008080 N-acetyltransferase
curcuma_037290.1	GO:0008658 penicillin; GO:0051301 cell; GO:0008955 peptidoglycan
curcuma_037300.1	GO:0015205 nucleobase; GO:0015851 nucleobase; GO:0016021 integral; GO:0055085 transmembrane
curcuma_037310.1	GO:0016829 lyase; GO:0016021 integral
curcuma_037320.1	GO:0045493 xylan; GO:0004553 hydrolase
curcuma_037340.1	GO:0016829 lyase
curcuma_037350.1	-
curcuma_037360.1	-
curcuma_037370.1	GO:0045330 aspartyl; GO:0042545 cell; GO:0005576 extracellular; GO:0030599 pectinesterase; GO:0000272 polysaccharide; GO:0016829 lyase
curcuma_037380.1	-
curcuma_037390.1	-
curcuma_037400.1	-
curcuma_037410.1	GO:0050388 uronate; GO:0003978 UDP-glucose
curcuma_037420.1	GO:2000112 regulation; GO:0003700 DNA-binding; GO:0006355 regulation
curcuma_037430.1	-
curcuma_037440.1	GO:0051701 biological; GO:0005886 plasma; GO:0016021 integral; GO:0055085 transmembrane
curcuma_037450.1	GO:0051701 biological; GO:0005886 plasma; GO:0016021 integral; GO:0055085 transmembrane; GO:0008643 carbohydrate
curcuma_037470.1	-
curcuma_037500.1	GO:0008660 1-aminocyclopropane-1-carboxylate; GO:0009310 amine; GO:0030170 pyridoxal; GO:1901607 alpha-amino
curcuma_037510.1	GO:0003723 RNA; GO:0005737 cytoplasm; GO:1990904 ribonucleoprotein
curcuma_037520.1	-
curcuma_037530.1	GO:0004527 exonuclease; GO:0090305 nucleic; GO:0004519 endonuclease
curcuma_037580.1	GO:0008666 2,3,4,5-tetrahydropyridine-2,6-dicarboxylate; GO:0019877 diaminopimelate; GO:0005737 cytoplasm; GO:0009089 lysine; GO:0000287 magnesium
curcuma_037590.1	-
curcuma_037600.1	GO:0046556 alpha-L-arabinofuranosidase; GO:0046373 L-arabinose; GO:0016021 integral
curcuma_037610.1	-
curcuma_037640.1	GO:0005524 ATP; GO:0016787 hydrolase
curcuma_037650.1	GO:0046677 response; GO:0043190 ATP-binding; GO:0055085 transmembrane
curcuma_037660.1	GO:0046160 heme; GO:0016653 oxidoreductase; GO:0016021 integral; GO:0006783 heme
curcuma_037680.1	GO:0008495 protoheme; GO:0048033 heme; GO:0005886 plasma; GO:0006783 heme; GO:0016021 integral
curcuma_037700.1	-
curcuma_037710.1	GO:0004347 glucose-6-phosphate; GO:0006094 gluconeogenesis; GO:0005737 cytoplasm; GO:0006096 glycolytic
curcuma_037720.1	GO:0022857 transmembrane; GO:0055085 transmembrane; GO:0016021 integral
curcuma_037760.1	GO:0004181 metallocarboxypeptidase; GO:0006508 proteolysis; GO:0008270 zinc
curcuma_037770.1	-
curcuma_037790.1	-
curcuma_037810.1	-
curcuma_037820.1	GO:0015424 ABC-type; GO:0003333 amino; GO:0005524 ATP; GO:0016787 hydrolase
curcuma_037830.1	GO:0003855 3-dehydroquinate; GO:0009423 chorismate; GO:0009073 aromatic; GO:0008652 cellular
curcuma_037840.1	GO:0004180 carboxypeptidase; GO:0006508 proteolysis
curcuma_037850.1	GO:0022857 transmembrane; GO:0055085 transmembrane; GO:0016021 integral
curcuma_037870.1
curcuma_037880.1	-
curcuma_037890.1	GO:0006307 DNA; GO:0003908 methylated-DNA-[protein]-cysteine; GO:0005737 cytoplasm; GO:0032259 methylation
curcuma_037900.1	GO:0022857 transmembrane; GO:0055085 transmembrane; GO:0016021 integral
curcuma_037910.1	GO:0018467 formaldehyde; GO:0008270 zinc
curcuma_037940.1	GO:0008168 methyltransferase; GO:0032259 methylation
curcuma_037950.1	GO:0046873 metal; GO:0030001 metal; GO:0005886 plasma; GO:0016021 integral; GO:0055085 transmembrane
curcuma_037960.1	-
curcuma_037970.1	GO:0006537 glutamate; GO:0016639 oxidoreductase; GO:0051536 iron-sulfur; GO:0015930 glutamate
curcuma_037980.1
curcuma_037990.1	-
curcuma_038000.1	GO:0008168 methyltransferase; GO:0032259 methylation
curcuma_038010.1
curcuma_038020.1
curcuma_038030.1
curcuma_038040.1	GO:0016810 hydrolase; GO:0090614 5'-methylthioadenosine
curcuma_038050.1	GO:0004519 endonuclease; GO:0090305 nucleic; GO:0004527 exonuclease
curcuma_038070.1
curcuma_038080.1	-
curcuma_038090.1	GO:2000112 regulation; GO:0003700 DNA-binding; GO:0006355 regulation; GO:0003677 DNA
curcuma_038100.1	GO:0004177 aminopeptidase; GO:0006508 proteolysis; GO:0005737 cytoplasm
curcuma_038110.1	GO:0033958 DNA-deoxyinosine; GO:0006284 base-excision; GO:0004844 uracil; GO:0051539 4; GO:0046872 metal
curcuma_038120.1	GO:0003723 RNA; GO:0004812 aminoacyl-tRNA
curcuma_038130.1
curcuma_038140.1	GO:0008168 methyltransferase; GO:0032259 methylation
curcuma_038170.1	GO:0005840 ribosome; GO:0003676 nucleic
curcuma_038180.1	GO:0008168 methyltransferase; GO:0032259 methylation
curcuma_038200.1
curcuma_038220.1	GO:0008863 formate; GO:0030151 molybdenum; GO:0043546 molybdopterin; GO:0051539 4
curcuma_038230.1	-
curcuma_038240.1	GO:0000160 phosphorelay; GO:0003723 RNA
curcuma_038250.1	GO:0004743 pyruvate; GO:0006096 glycolytic; GO:0030955 potassium; GO:0000287 magnesium; GO:0016301 kinase; GO:0005524 ATP
curcuma_038270.1	GO:0008663 2',3'-cyclic-nucleotide; GO:0009166 nucleotide; GO:0110165 cellular; GO:0008254 3'-nucleotidase; GO:0016311 dephosphorylation; GO:0046872 metal; GO:0000166 nucleotide
curcuma_038280.1	-
curcuma_038290.1	GO:2000112 regulation; GO:0043565 sequence-specific; GO:0003700 DNA-binding; GO:0006355 regulation; GO:0004106 chorismate; GO:0046417 chorismate
curcuma_038300.1	GO:0004565 beta-galactosidase; GO:0005975 carbohydrate
curcuma_038330.1	GO:0003985 acetyl-CoA; GO:0033812 3-oxoadipyl-CoA
curcuma_038340.1	-
curcuma_038350.1	GO:0008121 ubiquinol-cytochrome-c; GO:0022904 respiratory; GO:0016021 integral; GO:1902600 proton; GO:0046872 metal
curcuma_038360.1
curcuma_038370.1	GO:0016977 chitosanase; GO:0005576 extracellular; GO:0005975 carbohydrate; GO:0016021 integral
curcuma_038380.1	GO:0015930 glutamate; GO:0006537 glutamate; GO:0051538 3; GO:0006541 glutamine; GO:0016639 oxidoreductase; GO:0046872 metal; GO:0016643 oxidoreductase; GO:0016740 transferase
curcuma_038390.1	GO:0036211 protein; GO:0016787 hydrolase; GO:0044267 cellular
curcuma_038400.1	GO:0036211 protein; GO:0016787 hydrolase; GO:0044267 cellular
curcuma_038410.1	-
curcuma_038420.1	GO:0008961 phosphatidylglycerol-prolipoprotein; GO:0042158 lipoprotein; GO:0005887 integral
curcuma_038430.1	-
curcuma_038450.1	GO:0016021 integral
curcuma_038460.1	GO:0004049 anthranilate; GO:0000162 tryptophan; GO:0046872 metal
curcuma_038480.1	-
curcuma_038500.1	-
curcuma_038510.1	GO:0002161 aminoacyl-tRNA; GO:0106074 aminoacyl-tRNA; GO:0016829 lyase; GO:0006412 translation
curcuma_038520.1	-
curcuma_038530.1	GO:0016740 transferase
curcuma_038540.1	GO:0016021 integral
curcuma_038550.1	GO:0004035 alkaline; GO:0016311 dephosphorylation; GO:0005576 extracellular; GO:0004630 phospholipase; GO:0070290 N-acylphosphatidylethanolamine-specific; GO:0016042 lipid
curcuma_038560.1	GO:0016787 hydrolase
curcuma_038570.1	GO:0055085 transmembrane; GO:0016021 integral
curcuma_038610.1	GO:0000917 division; GO:0005737 cytoplasm; GO:0043093 FtsZ-dependent
curcuma_038620.1	-
curcuma_038640.1	GO:0004089 carbonate; GO:0008270 zinc
curcuma_038650.1	-
curcuma_038670.1
curcuma_038690.1	-
curcuma_038700.1	GO:0016491 oxidoreductase; GO:0016021 integral
curcuma_038710.1	-
curcuma_038720.1	GO:0009229 thiamine; GO:0050660 flavin; GO:0043799 glycine; GO:0050622 glycine
curcuma_038730.1	-
curcuma_038740.1
curcuma_038750.1	-
curcuma_038760.1	GO:0004322 ferroxidase; GO:0006879 cellular; GO:0008199 ferric; GO:0006826 iron
curcuma_038780.1	GO:0009058 biosynthetic; GO:0008483 transaminase; GO:0044237 cellular; GO:0004049 anthranilate; GO:0071704 organic
curcuma_038790.1	GO:0047334 diphosphate-fructose-6-phosphate; GO:0006002 fructose; GO:0005737 cytoplasm; GO:0003872 6-phosphofructokinase; GO:0061615 glycolytic; GO:0046835 carbohydrate; GO:0005524 ATP; GO:0046872 metal
curcuma_038800.1	GO:2000112 regulation; GO:0003677 DNA; GO:0000160 phosphorelay; GO:0016301 kinase; GO:0006355 regulation; GO:0016310 phosphorylation
curcuma_038810.1	GO:0046983 protein; GO:0000160 phosphorelay; GO:0016021 integral; GO:0000155 phosphorelay; GO:0005737 cytoplasm; GO:0016310 phosphorylation; GO:0051539 4; GO:0046872 metal; GO:0018202 peptidyl-histidine
curcuma_038820.1	GO:0016746 acyltransferase
curcuma_038830.1	-
curcuma_038850.1	GO:0004340 glucokinase; GO:0051156 glucose; GO:0005737 cytoplasm; GO:0006096 glycolytic
curcuma_038900.1	GO:0016874 ligase; GO:0006508 proteolysis; GO:0004190 aspartic-type; GO:0001676 long-chain; GO:0140657 ATP-dependent
curcuma_038910.1	GO:0016614 oxidoreductase; GO:0008152 metabolic; GO:0050660 flavin
curcuma_038920.1	GO:0016757 glycosyltransferase; GO:0044249 cellular; GO:1901576 organic
curcuma_038930.1	GO:0016758 hexosyltransferase; GO:0005886 plasma; GO:0016021 integral
curcuma_038940.1	-
curcuma_038950.1	GO:0016787 hydrolase
curcuma_038980.1	GO:0004252 serine-type; GO:0006508 proteolysis; GO:0016021 integral
curcuma_039010.1	GO:0004048 anthranilate; GO:0000162 tryptophan; GO:0000287 magnesium
curcuma_039020.1	-
curcuma_039040.1	GO:0009252 peptidoglycan; GO:0016746 acyltransferase
curcuma_039060.1	GO:0015990 electron; GO:0004129 cytochrome-c; GO:0070469 respirasome; GO:0005886 plasma; GO:0006119 oxidative; GO:0020037 heme; GO:0016021 integral; GO:0022900 electron; GO:0046872 metal
curcuma_039070.1	GO:0016021 integral; GO:0007017 microtubule-based; GO:0005525 GTP; GO:0005874 microtubule
curcuma_039080.1	GO:0016226 iron-sulfur; GO:0051537 2
curcuma_039090.1	-
curcuma_039100.1	-
curcuma_039110.1
curcuma_039120.1	GO:0003677 DNA
curcuma_039130.1	GO:0022857 transmembrane; GO:0055085 transmembrane; GO:0071944 cell; GO:0016021 integral
curcuma_039150.1	-
curcuma_039160.1	GO:0008168 methyltransferase; GO:0032259 methylation; GO:0016021 integral
curcuma_039170.1	GO:0008939 nicotinate-nucleotide-dimethylbenzimidazole; GO:0009236 cobalamin
curcuma_039180.1	GO:0005886 plasma; GO:0004812 aminoacyl-tRNA; GO:0016021 integral; GO:0050071 lysyltransferase
curcuma_039190.1
curcuma_039220.1	GO:0016746 acyltransferase; GO:0005737 cytoplasm; GO:0140096 catalytic
curcuma_039230.1	GO:0004739 pyruvate; GO:0000287 magnesium
curcuma_039240.1	GO:2000112 regulation; GO:0003700 DNA-binding; GO:0006355 regulation; GO:0003677 DNA
curcuma_039250.1
curcuma_039270.1	GO:0008745 N-acetylmuramoyl-L-alanine; GO:0009253 peptidoglycan; GO:0016021 integral; GO:0008270 zinc
curcuma_039280.1	GO:0009403 toxin; GO:0004252 serine-type; GO:0016021 integral; GO:0006508 proteolysis
curcuma_039290.1	GO:0008080 N-acetyltransferase; GO:0005840 ribosome; GO:0102971 phosphinothricin
curcuma_039300.1	GO:0003824 catalytic; GO:0051301 cell
curcuma_039320.1
curcuma_039370.1	-
curcuma_039390.1	GO:0004222 metalloendopeptidase; GO:0006508 proteolysis; GO:0005886 plasma; GO:0016021 integral; GO:0008270 zinc
curcuma_039410.1	GO:0008794 arsenate
curcuma_039430.1
curcuma_039440.1
curcuma_039450.1	-
curcuma_039460.1	GO:0008704 5-carboxymethyl-2-hydroxymuconate; GO:0019439 aromatic
curcuma_039470.1	GO:0016791 phosphatase; GO:0016311 dephosphorylation; GO:0000160 phosphorelay; GO:0004673 protein; GO:0003677 DNA; GO:0006464 cellular; GO:0016310 phosphorylation
curcuma_039480.1	GO:0004556 alpha-amylase; GO:0005975 carbohydrate; GO:2001070 starch; GO:0009057 macromolecule; GO:0046872 metal; GO:0016829 lyase
curcuma_039490.1	GO:0004556 alpha-amylase; GO:0005975 carbohydrate; GO:0046872 metal
curcuma_039500.1	GO:0016491 oxidoreductase; GO:0016021 integral
curcuma_039510.1	GO:0005975 carbohydrate; GO:0016787 hydrolase; GO:0044237 cellular
curcuma_039520.1	-
curcuma_039530.1	GO:2000112 regulation; GO:0003677 DNA; GO:0006355 regulation
curcuma_039540.1	GO:0016021 integral
curcuma_039550.1	GO:0047388 [glutamine; GO:0000820 regulation; GO:0008882 [glutamate-ammonia-ligase]; GO:0000287 magnesium; GO:0005524 ATP; GO:0008152 metabolic; GO:0016874 ligase
curcuma_039570.1
curcuma_039600.1	GO:0015074 DNA; GO:0003677 DNA; GO:0006310 DNA
curcuma_039610.1	GO:0004356 glutamate-ammonia; GO:0006542 glutamine; GO:0005737 cytoplasm
curcuma_039620.1
curcuma_039630.1	-
curcuma_039650.1
curcuma_039660.1	GO:0022857 transmembrane; GO:0055085 transmembrane; GO:0016021 integral
curcuma_039680.1	GO:0016021 integral
curcuma_039690.1	GO:0043565 sequence-specific
curcuma_039700.1	GO:0004400 histidinol-phosphate; GO:0000105 histidine; GO:0030170 pyridoxal
curcuma_039710.1	GO:0008473 ornithine; GO:0016021 integral; GO:0016491 oxidoreductase
curcuma_039730.1	GO:0016874 ligase
curcuma_039740.1
curcuma_039750.1	GO:0009234 menaquinone; GO:0016836 hydro-lyase
curcuma_039760.1	GO:0031419 cobalamin; GO:0032259 methylation; GO:0051536 iron-sulfur; GO:0071704 organic; GO:0046872 metal; GO:0003824 catalytic
curcuma_039770.1	-
curcuma_039780.1	GO:0016705 oxidoreductase; GO:0004497 monooxygenase; GO:0005506 iron; GO:0020037 heme
curcuma_039790.1	-
curcuma_039800.1	GO:2000112 regulation; GO:0003677 DNA; GO:0000160 phosphorelay; GO:0006355 regulation
curcuma_039820.1	GO:0070967 coenzyme; GO:0006740 NADPH; GO:0050661 NADP; GO:0016651 oxidoreductase
curcuma_039830.1	GO:0004308 exo-alpha-sialidase; GO:0008152 metabolic
curcuma_039840.1	GO:0022857 transmembrane; GO:0055085 transmembrane; GO:0016021 integral
curcuma_039870.1	GO:0004392 heme; GO:0006788 heme; GO:0046872 metal
curcuma_039880.1	GO:0016021 integral; GO:0005576 extracellular
curcuma_039890.1	GO:0016021 integral
curcuma_039900.1	-
curcuma_039920.1	-
curcuma_039930.1
curcuma_039940.1	GO:0008270 zinc; GO:0009972 cytidine; GO:0005829 cytosol; GO:0016787 hydrolase
curcuma_039950.1
curcuma_039970.1	GO:0003677 DNA
curcuma_039990.1	GO:0008168 methyltransferase; GO:0032259 methylation
curcuma_040000.1	GO:0016021 integral
curcuma_040010.1	GO:0016539 intein-mediated; GO:0005576 extracellular; GO:0016787 hydrolase; GO:0005737 cytoplasm; GO:0043022 ribosome; GO:0016021 integral; GO:0140098 catalytic; GO:0003723 RNA; GO:0090501 RNA
curcuma_040020.1	GO:0030246 carbohydrate; GO:0006468 protein; GO:0004674 protein
curcuma_040060.1	-
curcuma_040070.1	-
curcuma_040080.1	GO:0005524 ATP; GO:0051301 cell; GO:0016787 hydrolase
curcuma_040100.1
curcuma_040110.1
curcuma_040120.1	GO:0005198 structural
curcuma_040130.1
curcuma_040140.1	GO:0016887 ATP; GO:0006508 proteolysis; GO:0005524 ATP; GO:0008237 metallopeptidase
curcuma_040150.1	-
curcuma_040160.1
curcuma_040170.1	GO:0043531 ADP; GO:2000112 regulation; GO:0000160 phosphorelay; GO:0003677 DNA; GO:0006355 regulation
curcuma_040200.1
curcuma_040220.1	-
curcuma_040230.1	GO:0004386 helicase; GO:0005524 ATP; GO:0016787 hydrolase
curcuma_040260.1	GO:0016887 ATP; GO:0005524 ATP
curcuma_040270.1	-
curcuma_040310.1	GO:0005524 ATP; GO:0016310 phosphorylation; GO:0006464 cellular; GO:0016301 kinase; GO:0016773 phosphotransferase; GO:0140096 catalytic
curcuma_040340.1	GO:0004386 helicase; GO:0005524 ATP; GO:0003676 nucleic; GO:0008186 ATP-dependent; GO:0140098 catalytic; GO:0016787 hydrolase
curcuma_040350.1
curcuma_040390.1	GO:0016021 integral
curcuma_040400.1	GO:2000112 regulation; GO:0043565 sequence-specific; GO:0003700 DNA-binding; GO:0006355 regulation
curcuma_040420.1	GO:0033194 response; GO:0005829 cytosol
curcuma_040450.1	GO:0016491 oxidoreductase; GO:0004312 fatty
curcuma_040460.1	GO:0008270 zinc; GO:0016491 oxidoreductase
curcuma_040480.1	-
curcuma_040490.1	GO:0016705 oxidoreductase; GO:0004497 monooxygenase
curcuma_040500.1
curcuma_040520.1	-
curcuma_040530.1	GO:0003677 DNA; GO:0010468 regulation
curcuma_040540.1	GO:0016620 oxidoreductase
curcuma_040550.1	GO:0016787 hydrolase
curcuma_040560.1	GO:0016740 transferase; GO:0006468 protein; GO:0140096 catalytic; GO:0005524 ATP
curcuma_040570.1
curcuma_040580.1
curcuma_040590.1	GO:0106310 protein; GO:0006468 protein; GO:0016021 integral; GO:0004712 protein; GO:0004674 protein; GO:0005524 ATP
curcuma_040610.1	GO:0005975 carbohydrate; GO:0016787 hydrolase
curcuma_040620.1	-
curcuma_040630.1	GO:0042597 periplasmic; GO:0008643 carbohydrate
curcuma_040640.1	-
curcuma_040650.1	GO:0016747 acyltransferase
curcuma_040660.1	-
curcuma_040670.1	GO:0016758 hexosyltransferase; GO:0005886 plasma; GO:0006673 inositol; GO:0030148 sphingolipid; GO:0016021 integral
curcuma_040680.1	GO:0016787 hydrolase; GO:0046872 metal; GO:0000166 nucleotide
curcuma_040690.1	GO:0008171 O-methyltransferase; GO:0032259 methylation
curcuma_040710.1
curcuma_040720.1	GO:0016021 integral
curcuma_040730.1	GO:0022857 transmembrane; GO:0055085 transmembrane; GO:0016021 integral
curcuma_040740.1	GO:0016021 integral; GO:0004222 metalloendopeptidase; GO:0006508 proteolysis; GO:0031012 extracellular; GO:0008270 zinc
curcuma_040750.1	GO:0016787 hydrolase; GO:0016311 dephosphorylation; GO:0008801 beta-phosphoglucomutase
curcuma_040760.1	GO:0016021 integral; GO:0046873 metal; GO:0030001 metal
curcuma_040770.1	GO:0004519 endonuclease; GO:0090305 nucleic
curcuma_040780.1	-
curcuma_040790.1	GO:0052692 raffinose; GO:0005975 carbohydrate; GO:0030246 carbohydrate
curcuma_040800.1	-
curcuma_040820.1	-
curcuma_040830.1
curcuma_040840.1
curcuma_040850.1	GO:0008677 2-dehydropantoate; GO:0015940 pantothenate; GO:0016021 integral
curcuma_040870.1	GO:0106310 protein; GO:0006468 protein; GO:0016021 integral; GO:0004712 protein; GO:0004674 protein; GO:0005524 ATP
curcuma_040900.1
curcuma_040920.1	GO:0016021 integral; GO:0005886 plasma
curcuma_040950.1
curcuma_040960.1
curcuma_040970.1	GO:0016021 integral
curcuma_040980.1	-
curcuma_041000.1	GO:0008076 voltage-gated; GO:0005249 voltage-gated; GO:0071805 potassium
curcuma_041010.1	GO:0022857 transmembrane; GO:0055085 transmembrane; GO:0016021 integral
curcuma_041020.1	GO:0016021 integral; GO:0016787 hydrolase
curcuma_041030.1
curcuma_041040.1	GO:0047834 D-threo-aldose; GO:0005737 cytoplasm; GO:0004033 aldo-keto
curcuma_041060.1	GO:0008127 quercetin
curcuma_041070.1	-
curcuma_041110.1	GO:0004034 aldose; GO:0019318 hexose; GO:0005737 cytoplasm; GO:0030246 carbohydrate; GO:0046365 monosaccharide
curcuma_041120.1	GO:0102483 scopolin; GO:0005975 carbohydrate; GO:0008422 beta-glucosidase
curcuma_041130.1	GO:0008234 cysteine-type; GO:0006508 proteolysis
curcuma_041140.1	GO:0016021 integral
curcuma_041160.1	GO:2000112 regulation; GO:0003700 DNA-binding; GO:0006355 regulation; GO:0003677 DNA
curcuma_041180.1	GO:0016021 integral
curcuma_041190.1	-
curcuma_041200.1	-
curcuma_041210.1	GO:0008643 carbohydrate
curcuma_041220.1	-
curcuma_041230.1	GO:0030170 pyridoxal; GO:0009058 biosynthetic; GO:0008483 transaminase; GO:0044237 cellular; GO:0048472 threonine-phosphate
curcuma_041240.1	GO:2000112 regulation; GO:0043565 sequence-specific; GO:0003700 DNA-binding; GO:0006355 regulation
curcuma_041260.1
curcuma_041270.1	GO:0003677 DNA; GO:0006284 base-excision; GO:0090305 nucleic; GO:0003906 DNA-(apurinic; GO:0019104 DNA; GO:0008270 zinc
curcuma_041280.1
curcuma_041300.1	GO:0008199 ferric; GO:0006725 cellular; GO:0016021 integral; GO:0016702 oxidoreductase
curcuma_041310.1	GO:0008745 N-acetylmuramoyl-L-alanine; GO:0009253 peptidoglycan; GO:0016021 integral; GO:0004553 hydrolase; GO:0008270 zinc; GO:0005975 carbohydrate; GO:0004152 dihydroorotate; GO:0006207 'de
curcuma_041320.1
curcuma_041330.1	GO:0046556 alpha-L-arabinofuranosidase; GO:0046373 L-arabinose
curcuma_041340.1	-
curcuma_041350.1	-
curcuma_041360.1	-
curcuma_041370.1	GO:0046983 protein; GO:0000160 phosphorelay; GO:0016021 integral; GO:0000155 phosphorelay; GO:0016310 phosphorylation; GO:0018202 peptidyl-histidine
curcuma_041380.1
curcuma_041400.1	-
curcuma_041410.1	-
curcuma_041420.1	GO:0016705 oxidoreductase; GO:0004497 monooxygenase
curcuma_041430.1	GO:2000112 regulation; GO:0003677 DNA; GO:0006355 regulation
curcuma_041460.1	-
curcuma_041470.1
curcuma_041480.1	GO:0016705 oxidoreductase; GO:0004497 monooxygenase; GO:0052749 glucose-6-phosphate; GO:0018537 coenzyme
curcuma_041500.1
curcuma_041510.1	GO:2000112 regulation; GO:0043565 sequence-specific; GO:0003700 DNA-binding; GO:0006355 regulation
curcuma_041530.1	GO:2000112 regulation; GO:0003677 DNA; GO:0006355 regulation
curcuma_041540.1
curcuma_041550.1	GO:2000112 regulation; GO:0043565 sequence-specific; GO:0003700 DNA-binding; GO:0006355 regulation
curcuma_041560.1	GO:0003824 catalytic
curcuma_041570.1
curcuma_041580.1	GO:2000112 regulation; GO:0003700 DNA-binding; GO:0006355 regulation; GO:0003677 DNA
curcuma_041590.1	GO:0016491 oxidoreductase
curcuma_041600.1	GO:0003677 DNA; GO:0010468 regulation; GO:2000112 regulation; GO:1903506 regulation
curcuma_041620.1
curcuma_041630.1	GO:0016539 intein-mediated; GO:0016021 integral
curcuma_041640.1
curcuma_041660.1	-
curcuma_041670.1	GO:0140359 ABC-type; GO:0055085 transmembrane; GO:0016021 integral; GO:0005524 ATP; GO:0016787 hydrolase
curcuma_041690.1	-
curcuma_041700.1	-
curcuma_041710.1	GO:0016021 integral; GO:0005886 plasma
curcuma_041720.1	-
curcuma_041740.1	GO:0016705 oxidoreductase; GO:0018106 peptidyl-histidine; GO:0005886 plasma; GO:0004497 monooxygenase; GO:0005506 iron; GO:2000112 regulation; GO:0016021 integral; GO:0020037 heme; GO:0000160 phosphorelay; GO:0004673 protein; GO:0006355 regulation; GO:0005524 ATP
curcuma_041750.1	GO:0003824 catalytic
curcuma_041760.1
curcuma_041770.1	GO:0016853 isomerase
curcuma_041780.1	GO:0016853 isomerase; GO:0090305 nucleic; GO:0004519 endonuclease
curcuma_041790.1	GO:0016765 transferase; GO:0016021 integral
curcuma_041810.1	GO:0004222 metalloendopeptidase; GO:0005576 extracellular; GO:0006508 proteolysis; GO:0046872 metal
curcuma_041820.1	GO:0004497 monooxygenase; GO:0016705 oxidoreductase
curcuma_041830.1	GO:0005509 calcium
curcuma_041850.1	GO:0016021 integral
curcuma_041860.1	-
curcuma_041870.1	GO:0050660 flavin; GO:0016491 oxidoreductase
curcuma_041880.1	GO:0050311 sulfite; GO:0042128 nitrate; GO:0008942 nitrite; GO:0050661 NADP; GO:0051539 4; GO:0050660 flavin; GO:0020037 heme; GO:0046872 metal
curcuma_041890.1	GO:0016491 oxidoreductase
curcuma_041900.1	-
curcuma_041910.1	-
curcuma_041940.1
curcuma_041950.1	GO:0006116 NADH; GO:0003954 NADH; GO:0016021 integral
curcuma_041960.1	GO:0016987 sigma; GO:2000142 regulation; GO:0006352 DNA-templated; GO:2000112 regulation; GO:0003677 DNA; GO:0034645 cellular; GO:0050896 response
curcuma_041970.1	GO:0016301 kinase; GO:0016310 phosphorylation
curcuma_041980.1	GO:0017150 tRNA; GO:0002943 tRNA; GO:0050660 flavin; GO:0003723 RNA
curcuma_041990.1	GO:0022857 transmembrane; GO:0055085 transmembrane; GO:0016021 integral
curcuma_042010.1	GO:0032196 transposition; GO:0003677 DNA; GO:0006310 DNA
curcuma_042020.1	GO:0046983 protein; GO:0000160 phosphorelay; GO:0016021 integral; GO:0000155 phosphorelay; GO:0016310 phosphorylation
curcuma_042040.1	GO:0007155 cell; GO:0046872 metal; GO:0030001 metal
curcuma_042050.1	GO:0005524 ATP; GO:0043190 ATP-binding; GO:0055085 transmembrane; GO:0016787 hydrolase; GO:0042626 ATPase-coupled
curcuma_042060.1	GO:0043190 ATP-binding; GO:0042626 ATPase-coupled; GO:0055085 transmembrane; GO:0005887 integral
curcuma_042070.1	GO:0004222 metalloendopeptidase; GO:0006508 proteolysis; GO:0016020 membrane; GO:0005509 calcium; GO:0005975 carbohydrate; GO:0071944 cell; GO:0004553 hydrolase
curcuma_042110.1
curcuma_042120.1
curcuma_042130.1	-
curcuma_042140.1	-
curcuma_042150.1	GO:0046983 protein; GO:0000160 phosphorelay; GO:0016021 integral; GO:0000155 phosphorelay; GO:0016310 phosphorylation; GO:0018202 peptidyl-histidine
curcuma_042160.1	-
curcuma_042190.1	GO:0008080 N-acetyltransferase; GO:0005840 ribosome
curcuma_042210.1	GO:0016987 sigma; GO:2000142 regulation; GO:0006352 DNA-templated; GO:2000112 regulation; GO:0003677 DNA; GO:0003899 DNA-directed; GO:0034645 cellular; GO:0050896 response
curcuma_042230.1	GO:2000112 regulation; GO:0003700 DNA-binding; GO:0006355 regulation; GO:0003677 DNA
curcuma_042240.1	GO:0043190 ATP-binding; GO:0055085 transmembrane; GO:0042597 periplasmic
curcuma_042250.1	GO:0051701 biological; GO:0005886 plasma; GO:0016021 integral; GO:0055085 transmembrane
curcuma_042260.1	GO:0016829 lyase; GO:0071704 organic
curcuma_042270.1
curcuma_042280.1	GO:0003677 DNA
curcuma_042290.1	GO:0005524 ATP
curcuma_042300.1	GO:0016539 intein-mediated; GO:0008251 tRNA-specific; GO:0016021 integral; GO:0002100 tRNA
curcuma_042310.1	-
curcuma_042320.1	GO:0005886 plasma; GO:0016021 integral
curcuma_042330.1
curcuma_042340.1	GO:0003852 2-isopropylmalate; GO:0009098 leucine
curcuma_042350.1	GO:0004222 metalloendopeptidase; GO:0005576 extracellular; GO:0006508 proteolysis; GO:0046872 metal
curcuma_042360.1	GO:0008237 metallopeptidase; GO:0006508 proteolysis; GO:0016740 transferase
curcuma_042370.1	-
curcuma_042380.1	-
curcuma_042390.1	GO:0003677 DNA
curcuma_042400.1	GO:0008374 O-acyltransferase; GO:0006629 lipid; GO:0004806 triglyceride
curcuma_042420.1	GO:0070181 small; GO:0042274 ribosomal; GO:0005886 plasma; GO:0003924 GTPase; GO:0005737 cytoplasm; GO:0005525 GTP
curcuma_042430.1	GO:0016021 integral
curcuma_042440.1	GO:0016021 integral
curcuma_042450.1	GO:0003824 catalytic
curcuma_042460.1
curcuma_042470.1
curcuma_042480.1
curcuma_042490.1
curcuma_042500.1	GO:0016787 hydrolase
curcuma_042510.1	-
curcuma_042530.1	-
curcuma_042540.1	GO:0016773 phosphotransferase; GO:0016310 phosphorylation; GO:0016301 kinase
curcuma_042550.1	GO:0016021 integral; GO:0022857 transmembrane; GO:0055085 transmembrane
curcuma_042560.1	-
curcuma_042570.1	GO:0016787 hydrolase
curcuma_042580.1
curcuma_042590.1	GO:0004109 coproporphyrinogen; GO:0006779 porphyrin-containing; GO:0005737 cytoplasm; GO:0051539 4; GO:0046872 metal; GO:0051989 coproporphyrinogen
curcuma_042600.1	GO:0016791 phosphatase; GO:0016311 dephosphorylation
curcuma_042610.1
curcuma_042620.1	-
curcuma_042630.1	-
curcuma_042660.1	-
curcuma_042670.1	GO:0002949 tRNA; GO:0005737 cytoplasm
curcuma_042680.1	GO:0002949 tRNA; GO:0016301 kinase; GO:0005737 cytoplasm; GO:0016310 phosphorylation
curcuma_042700.1
curcuma_042720.1
curcuma_042730.1	-
curcuma_042740.1	-
curcuma_042750.1	GO:0003910 DNA; GO:0006266 DNA; GO:0006310 DNA; GO:0006281 DNA; GO:0005524 ATP
curcuma_042760.1	GO:0008168 methyltransferase; GO:0032259 methylation; GO:0005737 cytoplasm; GO:0016311 dephosphorylation; GO:0016791 phosphatase
curcuma_042770.1	GO:0008841 dihydrofolate; GO:0006761 dihydrofolate; GO:0005737 cytoplasm; GO:0004326 tetrahydrofolylpolyglutamate; GO:0046901 tetrahydrofolylpolyglutamate; GO:0046656 folic; GO:0005524 ATP; GO:0046654 tetrahydrofolate; GO:0046872 metal; GO:0008360 regulation; GO:0009252 peptidoglycan; GO:0071555 cell; GO:0007049 cell; GO:0051301 cell
curcuma_042790.1	GO:0004834 tryptophan; GO:0000162 tryptophan; GO:0005829 cytosol
curcuma_042820.1	GO:0006417 regulation; GO:0005694 chromosome; GO:0003677 DNA; GO:0006310 DNA; GO:0005829 cytosol; GO:0006355 regulation
curcuma_042830.1	GO:0008233 peptidase; GO:0006508 proteolysis; GO:0016021 integral
curcuma_042840.1	GO:0003735 structural; GO:0005840 ribosome; GO:0006412 translation; GO:0003723 RNA; GO:0005829 cytosol; GO:1990904 ribonucleoprotein
curcuma_042850.1
curcuma_042860.1	GO:2000112 regulation; GO:0003700 DNA-binding; GO:0006355 regulation; GO:0003677 DNA
curcuma_042870.1	GO:0006979 response
curcuma_042880.1	GO:0016740 transferase
curcuma_042900.1	-
curcuma_042910.1	GO:0008643 carbohydrate
curcuma_042930.1	GO:0016874 ligase
curcuma_042940.1	GO:0016491 oxidoreductase; GO:0006508 proteolysis; GO:0004180 carboxypeptidase
curcuma_042960.1	GO:0003677 DNA; GO:2000112 regulation; GO:0010468 regulation; GO:1903506 regulation
curcuma_042970.1	GO:0008982 protein-N(PI)-phosphohistidine-sugar; GO:0034219 carbohydrate; GO:0005737 cytoplasm; GO:0009401 phosphoenolpyruvate-dependent; GO:0103111 D-glucosamine; GO:0032147 activation; GO:0030295 protein; GO:0032412 regulation; GO:0016301 kinase; GO:0016310 phosphorylation
curcuma_042980.1	-
curcuma_042990.1	GO:0001216 DNA-binding; GO:0045893 positive; GO:0016987 sigma; GO:0003677 DNA; GO:2000142 regulation; GO:2000112 regulation; GO:0006352 DNA-templated; GO:0034645 cellular
curcuma_043000.1	GO:0043190 ATP-binding; GO:0005524 ATP; GO:0055085 transmembrane; GO:0005737 cytoplasm; GO:0016787 hydrolase
curcuma_043010.1
curcuma_043020.1	GO:0008408 3'-5'; GO:0090305 nucleic; GO:0003676 nucleic; GO:0033890 ribonuclease; GO:0016070 RNA
curcuma_043030.1	GO:0016765 transferase; GO:0005886 plasma; GO:0016021 integral; GO:0016757 glycosyltransferase
curcuma_043050.1	GO:1901006 ubiquinone-6; GO:0016491 oxidoreductase; GO:0044877 protein-containing
curcuma_043060.1	GO:0016899 oxidoreductase; GO:0016020 membrane; GO:0071949 FAD
curcuma_043070.1	GO:0050380 undecaprenyl-diphosphatase; GO:0046677 response; GO:0005886 plasma; GO:0008360 regulation; GO:0016021 integral; GO:0009252 peptidoglycan; GO:0016301 kinase; GO:0071555 cell; GO:0016311 dephosphorylation; GO:0016310 phosphorylation
curcuma_043080.1	GO:0052693 epoxyqueuosine; GO:0008616 queuosine; GO:0005737 cytoplasm; GO:0051539 4; GO:0046872 metal; GO:0008033 tRNA
curcuma_043100.1
curcuma_043110.1	GO:0016787 hydrolase; GO:0016746 acyltransferase
curcuma_043120.1	-
curcuma_043130.1	GO:0000027 ribosomal; GO:0019843 rRNA; GO:0005840 ribosome; GO:0003735 structural; GO:0005737 cytoplasm; GO:0034622 protein-containing; GO:0006412 translation
curcuma_043140.1	GO:0004826 phenylalanine-tRNA; GO:0006432 phenylalanyl-tRNA; GO:0005737 cytoplasm; GO:0000049 tRNA; GO:0000287 magnesium; GO:0005524 ATP
curcuma_043150.1	GO:0004826 phenylalanine-tRNA; GO:0006432 phenylalanyl-tRNA; GO:0005737 cytoplasm; GO:0000049 tRNA; GO:1902494 catalytic; GO:0000287 magnesium; GO:0005524 ATP
curcuma_043160.1	GO:0005886 plasma; GO:0016021 integral
curcuma_043240.1	-
curcuma_043310.1	-
curcuma_043330.1	GO:0016788 hydrolase
curcuma_043420.1
curcuma_043680.1
curcuma_043920.1	-
curcuma_043950.1	-
curcuma_043980.1	-
curcuma_044120.1
curcuma_044190.1
curcuma_044580.1
curcuma_044690.1
curcuma_044970.1	-
curcuma_044990.1	-
curcuma_045420.1	-
curcuma_045430.1
curcuma_045440.1	-
curcuma_045520.1
curcuma_045600.1	-
curcuma_045840.1	-
curcuma_045850.1	-
curcuma_045860.1	-
curcuma_045940.1	GO:0003883 CTP; GO:0044210 'de; GO:0005524 ATP; GO:0006541 glutamine
curcuma_046280.1
curcuma_046660.1	-
curcuma_046710.1	-
curcuma_046740.1
curcuma_046760.1	-
curcuma_046770.1
curcuma_046830.1	-
curcuma_046840.1
curcuma_046850.1
curcuma_046920.1	-
curcuma_047110.1	-
curcuma_047140.1	-
curcuma_047160.1	GO:0005509 calcium
curcuma_047170.1	-
curcuma_047180.1	-
curcuma_047220.1	-
curcuma_047230.1
curcuma_047240.1	-
curcuma_047250.1
curcuma_047290.1	-
curcuma_047360.1	-
curcuma_047440.1
curcuma_047450.1
curcuma_047490.1	GO:0042910 xenobiotic; GO:0042908 xenobiotic; GO:0016021 integral; GO:0015297 antiporter; GO:0055085 transmembrane
curcuma_047550.1
curcuma_047560.1	-
curcuma_047640.1	-
curcuma_047670.1	-
curcuma_047700.1	-
curcuma_047730.1	-
curcuma_047740.1	-
curcuma_047820.1	-
curcuma_047830.1	GO:0008289 lipid
curcuma_047900.1	-
curcuma_047930.1	-
curcuma_048300.1
curcuma_048350.1
curcuma_048380.1
curcuma_048410.1
curcuma_048550.1	-
curcuma_048570.1	-
curcuma_048580.1	-
curcuma_048650.1
curcuma_048740.1	GO:0005856 cytoskeleton; GO:0005524 ATP; GO:0048767 root; GO:0009506 plasmodesma; GO:0007010 cytoskeleton; GO:0009505 plant-type; GO:0005829 cytosol; GO:0005783 endoplasmic; GO:0005200 structural; GO:0005634 nucleus; GO:0005886 plasma
curcuma_048820.1
curcuma_048850.1
curcuma_048880.1	GO:0031012 extracellular; GO:0004222 metalloendopeptidase; GO:0006508 proteolysis; GO:0031225 anchored; GO:0008270 zinc
curcuma_048960.1	-
curcuma_049160.1	-
curcuma_049170.1
curcuma_049190.1
curcuma_049210.1	GO:0004372 glycine; GO:0019264 glycine; GO:0035999 tetrahydrofolate; GO:0030170 pyridoxal
curcuma_049220.1
curcuma_049230.1
curcuma_049240.1
curcuma_049260.1
curcuma_049270.1
curcuma_049320.1
curcuma_049330.1	-
curcuma_049350.1	-
curcuma_049370.1
curcuma_049380.1	-
curcuma_049390.1	GO:0015267 channel; GO:0055085 transmembrane; GO:0016021 integral; GO:0005886 plasma; GO:0006833 water; GO:0005372 water
curcuma_049500.1
curcuma_049510.1
curcuma_049520.1
curcuma_049530.1
curcuma_049540.1
curcuma_049550.1
curcuma_049560.1
curcuma_049580.1
curcuma_049590.1
curcuma_049640.1
curcuma_049650.1
curcuma_049660.1
curcuma_049670.1
curcuma_049680.1
curcuma_049690.1	GO:0008289 lipid
curcuma_049700.1	-
curcuma_049740.1	-
curcuma_049750.1
curcuma_049760.1	-
curcuma_049770.1
curcuma_049790.1	-
curcuma_049800.1	-
curcuma_049810.1	GO:0015267 channel; GO:0055085 transmembrane; GO:0016021 integral; GO:0005886 plasma; GO:0006833 water; GO:0005372 water
curcuma_049880.1	-
curcuma_050030.1	-
curcuma_050080.1	-
curcuma_050120.1	-
curcuma_050130.1
curcuma_050150.1
curcuma_050160.1
curcuma_050170.1
curcuma_050190.1
curcuma_050200.1
curcuma_050210.1
curcuma_050230.1
curcuma_050240.1
curcuma_050310.1
curcuma_050320.1
curcuma_050330.1	-
curcuma_050350.1
curcuma_050400.1	GO:0015267 channel; GO:0055085 transmembrane; GO:0016021 integral; GO:0005886 plasma; GO:0006833 water; GO:0005372 water
curcuma_050420.1	GO:0016853 isomerase
curcuma_050430.1	-
curcuma_050490.1
curcuma_050540.1
curcuma_050600.1
curcuma_050640.1
curcuma_050660.1	-
curcuma_050680.1
curcuma_050700.1
curcuma_050710.1
curcuma_050720.1
curcuma_050740.1	GO:0016021 integral
curcuma_050760.1
curcuma_050820.1
curcuma_050940.1	-
curcuma_050990.1	-
curcuma_051120.1	-
curcuma_051140.1	-
curcuma_051300.1	GO:0015267 channel; GO:0055085 transmembrane; GO:0016021 integral
curcuma_051330.1	-
curcuma_051350.1
curcuma_051430.1	-
curcuma_051470.1	-
curcuma_051590.1
curcuma_051600.1
curcuma_051750.1	GO:0015267 channel; GO:0055085 transmembrane; GO:0016021 integral
curcuma_051780.1	-
curcuma_051910.1	-
curcuma_052020.1
curcuma_052030.1
curcuma_052180.1
curcuma_052250.1
curcuma_052460.1
curcuma_052480.1
curcuma_052500.1	-
curcuma_052530.1
curcuma_052550.1	-
curcuma_052630.1
curcuma_052650.1
curcuma_052670.1	GO:2000112 regulation; GO:0003700 DNA-binding; GO:0005634 nucleus; GO:0006355 regulation; GO:0003677 DNA
curcuma_052700.1
curcuma_052720.1	-
curcuma_052820.1	-
curcuma_052850.1
curcuma_052870.1	-
curcuma_052890.1	-
curcuma_052910.1	-
curcuma_052920.1	-
curcuma_052980.1
curcuma_052990.1
curcuma_053050.1	GO:0061608 nuclear; GO:0006606 protein; GO:0005737 cytoplasm; GO:0016021 integral; GO:0016746 acyltransferase
curcuma_053080.1	-
curcuma_053120.1	-
curcuma_053140.1	GO:0006631 fatty; GO:0016616 oxidoreductase
curcuma_053150.1	GO:0044281 small; GO:0003824 catalytic
curcuma_053310.1
curcuma_053350.1	-
curcuma_053520.1
curcuma_053600.1	-
curcuma_053610.1	-
curcuma_053620.1	GO:0004867 serine-type; GO:0010951 negative; GO:0005615 extracellular
curcuma_053740.1	-
curcuma_053750.1	-
curcuma_053790.1	-
curcuma_053850.1	GO:0016819 hydrolase
curcuma_053920.1	-
curcuma_053940.1	-
curcuma_053970.1	GO:0016757 glycosyltransferase; GO:0016021 integral
curcuma_054000.1	-
curcuma_054020.1
curcuma_054050.1	-
curcuma_054070.1	GO:0044281 small; GO:0003824 catalytic
curcuma_054080.1	GO:0004300 enoyl-CoA; GO:0006631 fatty; GO:0016616 oxidoreductase; GO:0070403 NAD+
curcuma_054100.1
curcuma_054130.1	-
curcuma_054170.1	-
curcuma_054270.1
curcuma_054330.1	-
curcuma_054390.1
curcuma_054400.1
curcuma_054430.1
curcuma_054450.1
curcuma_054530.1
curcuma_054580.1
curcuma_054590.1
curcuma_054600.1
curcuma_054610.1
curcuma_054620.1
curcuma_054640.1
curcuma_054650.1
curcuma_054660.1
curcuma_054680.1
curcuma_054690.1
curcuma_054710.1
curcuma_054720.1
curcuma_054730.1
curcuma_054740.1
curcuma_054750.1
curcuma_054760.1
curcuma_054790.1	GO:0015074 DNA; GO:0003676 nucleic
curcuma_054800.1	-
curcuma_054850.1	GO:0004803 transposase; GO:0006313 transposition,; GO:0003677 DNA
curcuma_054930.1	GO:0003697 single-stranded
curcuma_054940.1
curcuma_055000.1
curcuma_055030.1	GO:0016021 integral
curcuma_055040.1
curcuma_055060.1	GO:0016787 hydrolase
curcuma_055070.1	GO:0015074 DNA; GO:0003676 nucleic
curcuma_055080.1	GO:0032196 transposition; GO:0003677 DNA; GO:0006310 DNA; GO:0003899 DNA-directed; GO:0032774 RNA
curcuma_055090.1	GO:0004803 transposase; GO:0006313 transposition,; GO:0003677 DNA
curcuma_055110.1	GO:0016301 kinase; GO:0016310 phosphorylation
curcuma_055120.1	-
curcuma_055130.1	GO:0016787 hydrolase
curcuma_055140.1	GO:0003677 DNA
curcuma_055150.1	GO:0003677 DNA
curcuma_055160.1	-
curcuma_055170.1
curcuma_055180.1	-
curcuma_055190.1
curcuma_055200.1
curcuma_055210.1
curcuma_055220.1
curcuma_055230.1	GO:0005975 carbohydrate
curcuma_055260.1
curcuma_055270.1
curcuma_055290.1	GO:0003677 DNA; GO:0016021 integral; GO:0003824 catalytic
curcuma_055300.1	GO:2000112 regulation; GO:0003677 DNA; GO:0006355 regulation
curcuma_055310.1	GO:0102483 scopolin; GO:0005975 carbohydrate; GO:0008422 beta-glucosidase
curcuma_055320.1	-
curcuma_055330.1	-
curcuma_055340.1	GO:0016740 transferase
curcuma_055350.1	GO:0070967 coenzyme; GO:0006740 NADPH; GO:0050661 NADP; GO:0016651 oxidoreductase
curcuma_055360.1	GO:0016627 oxidoreductase; GO:0050660 flavin
curcuma_055370.1	-
curcuma_055380.1	GO:0016491 oxidoreductase; GO:0004312 fatty
curcuma_055390.1	GO:0004300 enoyl-CoA; GO:0016853 isomerase
curcuma_055400.1	GO:0016491 oxidoreductase; GO:0004312 fatty
curcuma_055410.1	GO:0016874 ligase; GO:0016021 integral
curcuma_055420.1
curcuma_055430.1	GO:0016705 oxidoreductase; GO:0004497 monooxygenase; GO:0052749 glucose-6-phosphate; GO:0018537 coenzyme
curcuma_055440.1	GO:0016627 oxidoreductase; GO:0050660 flavin
curcuma_055450.1	-
curcuma_055460.1	GO:0016874 ligase; GO:0001676 long-chain; GO:0016021 integral; GO:0140657 ATP-dependent
curcuma_055470.1	GO:0016874 ligase; GO:0001676 long-chain; GO:0016021 integral; GO:0140657 ATP-dependent
curcuma_055480.1	GO:0016747 acyltransferase; GO:0017000 antibiotic
curcuma_055490.1	GO:0016705 oxidoreductase; GO:0004497 monooxygenase
curcuma_055500.1	GO:0008111 alpha-methylacyl-CoA; GO:0016740 transferase
curcuma_055510.1	GO:0016787 hydrolase
curcuma_055520.1	GO:0016021 integral; GO:0016491 oxidoreductase
curcuma_055530.1	GO:0016705 oxidoreductase; GO:0004497 monooxygenase; GO:0005506 iron; GO:0020037 heme
curcuma_055550.1	GO:0016491 oxidoreductase
curcuma_055560.1	-
curcuma_055580.1	GO:0016491 oxidoreductase
curcuma_055600.1	GO:0022857 transmembrane; GO:0055085 transmembrane; GO:0016021 integral; GO:0030246 carbohydrate
curcuma_055610.1
curcuma_055620.1	GO:0003677 DNA; GO:0010468 regulation; GO:2000112 regulation; GO:1903506 regulation
curcuma_055630.1	-
curcuma_055640.1	GO:0016021 integral
curcuma_055650.1	GO:0016620 oxidoreductase; GO:0051287 NAD
curcuma_055670.1	GO:0016705 oxidoreductase; GO:0004497 monooxygenase; GO:0005506 iron; GO:0020037 heme
[truncated: 26,782 more rows]

## Sheet: Table S10
Table S10. DEGs in Ar vs Tu1 gene set list
gene_id	log2FoldChange	pvalue	Ar	Tu1
curcuma_577480	-1.00126	0.000152564	30.4573	60.0473
curcuma_044550	-1.00438	0.000821368	13.3733	26.2627
curcuma_372840	-1.00905	4.48e-08	9.56867	18.929
curcuma_346450	-1.01	0.000249431	5.996	11.8617
curcuma_106760	-1.02903	3.55e-05	23.1367	46.4883
curcuma_588130	-1.04519	0.0009869	3.53433	7.164
curcuma_179230	-1.05348	3.17e-05	5.63433	11.4953
curcuma_246110	-1.07928	0.000791861	8.01	16.659
curcuma_236740	-1.08079	0.000154292	10.3393	21.4563
curcuma_095550	-1.08238	2.3e-05	4.515	9.416
curcuma_375070	-1.08903	6.06e-05	4.894	10.221
curcuma_488430	-1.09155	0.000681446	19.807	41.542
curcuma_191760	-1.09724	0.000260616	26.1327	55.0167
curcuma_483350	-1.10472	8.54e-05	28.012	59.1997
curcuma_167860	-1.1067	3.23e-07	142.148	300.677
curcuma_241520	-1.12516	4.05e-05	27.2367	58.4287
curcuma_503370	-1.13488	2.53e-05	2.15833	4.64667
curcuma_043670	-1.14526	5.41e-05	3.993	8.69533
curcuma_276380	-1.15804	0.000997331	21.8283	47.649
curcuma_014210	-1.15951	7.05e-06	1.95133	4.28667
curcuma_367250	-1.16237	1.74e-06	5.30767	11.6663
curcuma_365590	-1.17907	1.5e-06	18.6917	41.544
curcuma_588720	-1.19737	3.16e-05	12.2813	27.6203
curcuma_442430	-1.24057	2e-05	2.62767	6.09567
curcuma_106510	-1.26319	1.48e-05	9.89867	23.4343
curcuma_297720	-1.26951	0.000117432	5.277	12.4623
curcuma_312390	-1.27441	1.7e-07	22.174	52.5553
curcuma_266710	-1.28051	2.62e-05	2.74233	6.54567
curcuma_416110	-1.29262	0.000120609	8.64767	20.876
curcuma_313870	-1.3288	8.03e-05	4.75767	11.766
curcuma_344210	-1.32952	0.000170079	3.59733	8.89
curcuma_274400	-1.33219	1.67e-05	13.8193	34.309
curcuma_169420	-1.33818	0.000221228	2.63433	6.54333
curcuma_342440	-1.34311	4.08e-07	7.35467	18.3463
curcuma_377010	-1.36948	0.000178733	29.9893	76.256
curcuma_166890	-1.37617	3.21e-05	3.78333	9.64233
curcuma_018790	-1.38966	0.000625953	1.58533	4.09767
curcuma_416080	-1.39178	1.21e-16	623.591	1604.35
curcuma_014870	-1.40162	0.000952145	2.13033	5.512
curcuma_527310	-1.41686	4.46e-05	5.957	15.6853
curcuma_211660	-1.43579	6.33e-05	5.13167	13.6277
curcuma_279630	-1.44821	0.000744914	6.679	17.8847
curcuma_208930	-1.45167	6.85e-05	3.78867	10.1897
curcuma_509870	-1.45709	0.000870159	1.92033	5.189
curcuma_265740	-1.45785	0.000603594	21.613	57.995
curcuma_206250	-1.46744	4.96e-05	3.679	10.0367
curcuma_093770	-1.46926	0.0004804	36.2337	98.896
curcuma_416390	-1.47077	1.7e-09	62.4693	170.035
curcuma_183320	-1.47429	2.98e-06	3.59533	9.824
curcuma_050880	-1.47815	0.000334051	9.16433	25.2253
curcuma_175720	-1.47824	0.000198136	0.597667	1.627
curcuma_417260	-1.49474	0.00040545	6.77933	18.8887
curcuma_584770	-1.4955	0.000769601	1.74133	4.82267
curcuma_510590	-1.50847	0.000642012	54.1463	151.165
curcuma_165910	-1.51511	3.61e-05	48.448	136.609
curcuma_167630	-1.51749	0.000466823	9.023	25.2787
curcuma_188890	-1.54608	4.55e-05	48.351	138.315
curcuma_417250	-1.57439	0.000565342	26.8197	79.1103
curcuma_184080	-1.59101	4.82e-05	4.61467	13.6403
curcuma_001740	-1.61138	1.08e-05	181.027	540.352
curcuma_209190	-1.63508	7.3e-05	1.74033	5.30633
curcuma_358120	-1.63873	1.38e-11	15.593	47.7247
curcuma_191890	-1.64149	2.77e-05	31.8987	97.0283
curcuma_358130	-1.65299	2.52e-05	2.68533	8.29733
curcuma_024550	-1.68569	0.000866139	0.732667	2.32333
curcuma_205700	-1.68997	0.000777785	3.536	11.2883
curcuma_006950	-1.72157	0.000519263	31.812	103.583
curcuma_192040	-1.73755	1.33e-08	8.86467	29.036
curcuma_377000	-1.74006	0.000216029	20.41	67.2667
curcuma_267650	-1.752	0.000616914	4.408	14.5193
curcuma_266630	-1.76983	6.94e-05	4.56233	15.379
curcuma_357020	-1.77263	0.000211101	1.05833	3.57267
curcuma_051190	-1.78004	0.000358581	0.479333	1.61433
curcuma_289710	-1.81538	0.000676034	2.42	8.30467
curcuma_002990	-1.82546	2.67e-07	6.44267	22.3053
curcuma_605340	-1.83198	0.000477268	3.48867	12.2637
curcuma_246270	-1.83367	6.23e-05	2.26567	7.97267
curcuma_376510	-1.84762	0.000324302	2.286	8.128
curcuma_529960	-1.87786	1.76e-09	3.24267	11.7297
curcuma_171540	-1.88139	0.000106551	1.264	4.58767
curcuma_437520	-1.88582	0.000332691	2.27633	8.25367
curcuma_600820	-1.92468	5.76e-16	1.53967	5.72433
curcuma_009010	-1.946	0.000454577	5.53767	20.916
curcuma_262010	-1.94975	0.000135754	7.122	27.1203
curcuma_361770	-1.95584	0.000173113	7.71333	29.372
curcuma_233200	-1.97208	1.34e-06	68.766	263.872
curcuma_049010	-1.98052	0.000539429	2.18333	8.46433
curcuma_296580	-1.98344	0.000907822	1.57367	6.123
curcuma_425500	-1.99535	1.8e-06	2.03467	7.97433
curcuma_270860	-2.00033	6.98e-07	0.697333	2.73933
curcuma_264200	-2.00652	0.000165182	6.89033	27.2573
curcuma_178750	-2.07531	2.29e-10	5.442	22.4123
curcuma_234180	-2.09187	2.53e-05	1.15467	4.86633
curcuma_193510	-2.11135	0.00010271	53.4237	224.718
curcuma_211620	-2.13248	3.75e-06	29.313	125.582
curcuma_272120	-2.14202	6.61e-11	2.43233	10.584
curcuma_329330	-2.1529	0.000159767	1.01167	4.435
curcuma_009000	-2.17838	6.5e-06	41.9307	185.567
curcuma_213050	-2.19807	0.000116961	0.756	3.41333
curcuma_464490	-2.19905	0.000725234	0.699333	3.152
curcuma_576610	-2.24045	1.13e-16	6.94033	32.2563
curcuma_314600	-2.24916	2.06e-06	5.20367	24.4103
curcuma_531610	-2.26591	0.000142621	19.0377	90.8477
curcuma_245530	-2.27069	1.43e-05	0.418667	1.99667
curcuma_026030	-2.28387	0.000142474	0.369	1.76467
curcuma_245460	-2.28476	4.26e-05	8.85333	42.4257
curcuma_484320	-2.36393	0.000639837	1.049	5.33267
curcuma_311990	-2.40333	4.39e-10	28.177	146.082
curcuma_359180	-2.40569	2.81e-13	13.139	68.6293
curcuma_532480	-2.41003	4.89e-05	8.80367	46.392
curcuma_100470	-2.44188	4.43e-05	97.137	513.405
curcuma_240090	-2.49431	0.000289678	1.41333	7.803
curcuma_266880	-2.49901	0.000934917	3.82733	21.215
curcuma_261780	-2.501	9.91e-07	3.493	19.5353
curcuma_366780	-2.53563	0.000851181	0.578667	3.31267
curcuma_580760	-2.58282	0.000965329	0.83	4.93
curcuma_531570	-2.61689	0.000670388	7.86333	48.258
curcuma_269450	-2.62742	3.9e-05	23.795	144.495
curcuma_281500	-2.65747	1.04e-09	2.47867	15.467
curcuma_417050	-2.71213	0.000247111	0.649333	4.20433
curcuma_532340	-2.7133	0.000152246	5.65033	37.0193
curcuma_354180	-2.73414	0.000285914	1.52833	9.88633
curcuma_203360	-2.74069	1.33e-05	1.25533	8.23767
curcuma_179250	-2.76014	3.33e-05	8.72567	57.657
curcuma_204520	-2.76745	0.000310517	0.627333	4.179
curcuma_010000	-2.83167	0.000487609	0.345333	2.40633
curcuma_443710	-2.86491	0.000482971	1.28133	9.09633
curcuma_194520	-2.92102	0.000991816	0.542	4.078
curcuma_233490	-2.93951	0.000112532	0.543333	4.135
curcuma_420070	-2.9744	0.000228146	2.294	17.946
curcuma_267360	-3.02103	0.000490031	1.429	11.471
curcuma_443680	-3.0401	2.93e-07	5.34833	43.193
curcuma_594020	-3.1202	0.000506228	0.485	4.15467
curcuma_206650	-3.12823	0.00031794	0.220333	1.89467
curcuma_047700	-3.16634	9.02e-05	0.716667	6.345
curcuma_268800	-3.19595	0.000490475	1.40267	12.654
curcuma_416380	-3.22489	7.32e-05	19.043	173.454
curcuma_416470	-3.28268	8.66e-06	311.291	2956.2
curcuma_345930	-3.30752	0.000135789	14.984	143.716
curcuma_363330	-3.43875	0.000207285	0.18	1.926
curcuma_283760	-3.44894	2.7e-07	350.44	3735.29
curcuma_416370	-3.48545	2.95e-06	4.408	48.272
curcuma_416070	-3.48757	2.91e-06	77.735	851.248
curcuma_416360	-3.49242	7.33e-06	10.05	110.294
curcuma_511300	-3.51989	0.000313609	0.242333	2.761
curcuma_416320	-3.54292	3.31e-06	1.76433	20.0633
curcuma_416530	-3.54725	2.82e-06	235.318	2688.15
curcuma_363700	-3.55904	1.27e-10	0.827	9.61133
curcuma_047140	-3.57178	4.64e-05	0.626333	7.34967
curcuma_309010	-3.58012	0.000504309	0.161667	1.92367
curcuma_596520	-3.59385	1.49e-05	0.173	2.07433
curcuma_416050	-3.59961	1.98e-06	211.908	2504.18
curcuma_416000	-3.60623	2.07e-06	75.6477	899.217
curcuma_269430	-3.614	0.000492144	4.16233	50.3443
curcuma_416100	-3.63025	4.17e-06	27.694	334.589
curcuma_283610	-3.64431	5.65e-07	526.587	6423.63
curcuma_283750	-3.66228	4.37e-07	638.683	7879.4
curcuma_045870	-3.6666	0.000562603	0.169333	2.131
curcuma_416490	-3.69349	1.52e-05	53.145	669.623
curcuma_525430	-3.69689	0.000336423	2.266	28.8247
curcuma_416440	-3.73477	8.48e-06	32.587	421.856
curcuma_416040	-3.76702	5.42e-05	35.5987	470.671
curcuma_416090	-3.77784	3.62e-06	49.6663	661.356
curcuma_416570	-3.78931	1.68e-06	57.125	770.59
curcuma_297550	-3.82481	9.07e-05	1.83867	25.787
curcuma_297560	-3.84289	6.3e-05	1.83233	25.9773
curcuma_416330	-3.84659	5.19e-07	99.667	1398.13
curcuma_416540	-3.86475	1.53e-06	96.0223	1365.53
curcuma_416560	-3.87187	1.88e-06	55.3597	789.237
curcuma_355250	-3.93158	6.16e-05	7.31367	112.104
curcuma_252000	-3.94823	2.71e-07	1139.38	17156.6
curcuma_297910	-3.95825	0.000292768	0.194	2.97533
curcuma_416020	-3.96856	2.49e-08	78.1467	1193.05
curcuma_416400	-3.97379	2.19e-07	1012.74	15512.1
curcuma_416410	-3.98742	1.43e-06	106.153	1644.24
curcuma_241110	-4.04742	9.74e-05	0.449	7.32167
curcuma_345800	-4.04879	7.25e-05	5.23867	84.8403
curcuma_416510	-4.05468	6.59e-08	59.3663	961.779
curcuma_416520	-4.0641	4.97e-07	251.095	4096.62
curcuma_243110	-4.08604	4.43e-05	0.830667	13.8977
curcuma_416500	-4.15471	6.32e-07	62.5007	1084.44
curcuma_346200	-4.25433	1.9e-06	3.04533	56.9997
curcuma_416450	-4.29537	3.29e-08	104.101	1989.1
curcuma_416340	-4.38523	6.6e-07	86.7177	1766
curcuma_094430	-4.47782	1.85e-06	0.224	4.95633
curcuma_444730	-4.50061	2.4e-05	2.04433	44.7847
curcuma_242810	-4.56804	0.000220463	0.798667	18.8693
curcuma_416010	-4.56889	6.4e-08	205.628	4774.6
curcuma_416030	-4.67086	3.02e-11	174.284	4338.29
curcuma_592590	-4.72429	0.0010006	0.0223333	0.588667
curcuma_444840	-4.78389	4.12e-11	64.867	1744.06
curcuma_176770	-4.78724	3.81e-06	0.0613333	1.69433
curcuma_353090	-4.80835	0.000347717	0.062	1.75567
curcuma_342360	-5.07356	5.14e-05	0.774667	25.743
curcuma_481030	-5.23177	0.00014145	0.602667	22.7817
curcuma_416350	-5.25512	4.61e-08	20.5637	768.32
curcuma_443200	-5.34914	0.000487597	0.039	1.58033
curcuma_169600	-5.44093	0.000144581	0.392667	17.1873
curcuma_265700	-5.62828	3.16e-12	0.127333	6.116
curcuma_245610	-5.64475	0.00016293	0.889	44.6093
curcuma_504800	-5.74373	6.46e-05	0.422333	22.8353
curcuma_481010	-5.86539	0.000252286	0.0833333	4.778
curcuma_487440	-6.00172	8.68e-06	0.096	6.07767
curcuma_272820	-6.43314	1.48e-05	0.0763333	6.69433
curcuma_587010	-6.63602	1.84e-05	0.00733333	0.800333

## Sheet: Table S11
Table S11. DEGs in Tu1 vs Tu2 gene set list
gene_id	log2FoldChange	pvalue	Tu1	Tu2
curcuma_365590	-1.6332	4.04e-11	41.544	128.798
curcuma_248660	-2.32223	2.67e-10	1.75267	8.75767
curcuma_570020	-3.21508	3.84e-09	1.408	12.9483
curcuma_573030	-1.92233	6.07e-09	11.5407	43.7337
curcuma_213550	-3.97367	9.6e-08	1.04167	16.3237
curcuma_259350	-3.91229	1.29e-07	0.246667	3.67033
curcuma_001810	-1.3218	4.83e-07	11.905	29.7107
curcuma_436500	-3.11271	5.68e-07	9.08133	78.7157
curcuma_350770	-2.82662	6.45e-07	0.657	4.643
curcuma_258760	-3.09229	6.7e-07	1.26867	10.8037
curcuma_358320	-2.14288	6.99e-07	3.659	16.0867
curcuma_213710	-4.74516	1.06e-06	0.351667	9.36533
curcuma_293550	-3.50837	1.37e-06	0.914	10.3773
curcuma_100410	-5.3723	1.87e-06	252.887	10507.5
curcuma_260420	-2.06665	2.31e-06	11.4007	47.6647
curcuma_100320	-4.28334	2.66e-06	0.256667	4.996
curcuma_052430	-2.23027	9.21e-06	0.665	3.10733
curcuma_427470	-4.31492	1.1e-05	0.185333	3.62367
curcuma_236800	-3.4577	1.16e-05	1.997	21.904
curcuma_013880	-1.76983	1.35e-05	2.43033	8.229
curcuma_009010	-2.28023	1.58e-05	20.916	101.706
curcuma_586100	-1.71895	1.62e-05	4.74567	15.5773
curcuma_100620	-4.17005	2.65e-05	42.5873	772.341
curcuma_370980	-1.57795	3.46e-05	1.25533	3.735
curcuma_100440	-4.3717	3.75e-05	801.251	16742.7
curcuma_433600	-4.25375	3.77e-05	0.0496667	0.908333
curcuma_281390	-3.20476	4.23e-05	0.440667	4.02633
curcuma_245410	-1.75886	4.42e-05	2.39333	8.07367
curcuma_361720	-2.56524	6.4e-05	0.532667	3.12267
curcuma_100680	-4.21843	7.17e-05	185.955	3473.16
curcuma_100470	-4.21937	7.54e-05	513.405	9660.51
curcuma_349430	-3.23989	7.7e-05	2.888	27.3883
curcuma_214770	-2.53362	7.74e-05	1.66867	9.549
curcuma_308540	-3.62587	7.92e-05	0.266667	3.30233
curcuma_213800	-1.9837	7.94e-05	2.11567	8.30933
curcuma_252580	-3.28294	8.37e-05	4.049	38.967
curcuma_312340	-2.34269	8.46e-05	0.541333	2.71167
curcuma_484310	-2.37398	8.86e-05	0.543333	2.827
curcuma_572020	-1.36894	8.9e-05	4.262	10.9957
curcuma_510570	-1.8212	9.12e-05	1.93667	6.84367
curcuma_310360	-2.07117	0.000104662	3.44533	14.374
curcuma_579120	-3.09669	0.000110355	1.29733	11.013
curcuma_349020	-3.04075	0.000115518	5.83067	48.123
curcuma_163490	-3.25248	0.000119578	0.079	0.740333

## Sheet: Table S12
Table S12. DEGs in Tu2 vs Tu3 gene set list
gene_id	log2FoldChange	pvalue	Tu2	Tu3
curcuma_348510	-2.16153	2.72e-10	3.72533	16.179
curcuma_213180	-3.12373	7.78e-09	0.129667	1.09667
curcuma_098640	-2.45046	5.87e-08	21.647	114.318
curcuma_243360	-1.45604	8.11e-07	4.86933	12.9637
curcuma_511720	-3.82087	4.14e-06	0.149667	2.059
curcuma_188290	-1.09342	6.33e-06	93.3793	193.289
curcuma_309700	-2.05563	6.68e-06	22.2717	89.4433
curcuma_369440	-2.17244	7.52e-06	1.42933	6.27367
curcuma_247110	-1.99875	1.46e-05	0.889667	3.43767
curcuma_348500	-2.0369	1.48e-05	3.487	13.825
curcuma_550500	-2.37535	3.32e-05	0.381667	1.939
curcuma_188300	-1.05771	4.09e-05	81.6977	164.957
curcuma_232900	-2.64537	4.1e-05	0.890333	5.35267
curcuma_009050	-2.26394	4.94e-05	2.62867	12.1767
curcuma_204600	-1.52436	5.67e-05	16.898	47.0787
curcuma_352960	-1.08413	9.02e-05	4.60833	9.532
curcuma_580250	-1.0039	0.000155117	7.50233	14.65
curcuma_530600	-5.25845	0.000175584	0.246333	9.08733
curcuma_433460	-1.08421	0.000178147	22.1723	45.61
curcuma_525920	-1.02679	0.000267129	7.866	15.5873
curcuma_246090	-1.15796	0.000295718	12.0663	26.0993
curcuma_016190	-1.03452	0.000343875	3.38	6.71167
curcuma_366300	-1.56284	0.000431705	13.4847	38.5317
curcuma_512050	-2.07867	0.000478032	2.93267	12.133
curcuma_295500	-1.23678	0.00048622	41.1833	94.2
curcuma_045960	-1.37557	0.0005203	1.246	3.137
curcuma_485240	-1.52597	0.000539256	5.756	16.1367
curcuma_271590	-1.06694	0.000603931	13.1123	26.7883
curcuma_175000	-1.08219	0.000665803	26.136	53.582
curcuma_577950	-2.48246	0.000672789	0.392333	2.13367
curcuma_167680	-1.61777	0.000780023	27.467	81.37
curcuma_583790	-3.73109	0.000798127	819.577	10436.1
curcuma_361310	-1.074	0.000833355	11.1353	22.7703
curcuma_026770	-1.10167	0.000949893	37.6303	78.2127
curcuma_188280	-1.11255	0.000954858	22.457	47.072
curcuma_423790	-4.10736	0.000978046	0.344333	5.68367
curcuma_345520	-1.59665	0.00100417	1.09267	3.21267
curcuma_360840	-2.04234	0.00107147	2.035	8.09133
curcuma_255890	-1.09201	0.00114367	14.292	29.5593
curcuma_166450	-2.08849	0.00126609	0.414333	1.70633
curcuma_503200	-1.85925	0.0013791	4.10667	14.383
curcuma_022430	-1.01751	0.00139536	15.4437	30.3003
curcuma_244120	-1.17562	0.00159026	17.5527	38.378
